# Supplementary material for: ZIKV infection effects changes in gene splicing, isoform composition and lncRNA expression in human neural progenitor cells
Source: Virol J. 2017 Nov 7;14:217. doi: 10.1186/s12985-017-0882-6 (PMC5688814; doi:10.1186/s12985-017-0882-6)
Supplement: Supplementary file 2 — Differential gene expression between Zike Virus infection and control. (XLSX 5758 kb) [file 12985_2017_882_MOESM2_ESM.xlsx]

## Sheet: Sheet1
test_id	gene_id	gene	locus	sample_1	sample_2	status	value_1	value_2	log2(fold_change)	test_stat	p_value	q_value	significant
ENSG00000004455	ENSG00000004455	AK2	1:32365112-33036992	Zika	Control	NOTEST	0.206541	0.477967	1.21048	0	1	1	no
ENSG00000005238	ENSG00000005238	FAM214B	9:35104111-35116341	Zika	Control	OK	7.22016	6.73866	-0.0995695	-0.228568	0.74495	0.886824	no
ENSG00000005812	ENSG00000005812	FBXL3	13:76990659-77027195	Zika	Control	OK	2.76928	4.08456	0.560672	1.05289	0.1393	0.358537	no
ENSG00000006327	ENSG00000006327	TNFRSF12A	16:3014711-3022496	Zika	Control	OK	2.19956	0.778347	-1.49873	-0.749324	0.3078	0.571109	no
ENSG00000006576	ENSG00000006576	PHTF2	7:77798791-77957561	Zika	Control	OK	8.62459	8.94023	0.0518573	0.116013	0.8662	0.943325	no
ENSG00000008277	ENSG00000008277	ADAM22	7:87934142-88202889	Zika	Control	OK	2.472	2.19075	-0.174256	-0.222029	0.7629	0.895892	no
ENSG00000009780	ENSG00000009780	FAM76A	1:27404225-28582983	Zika	Control	NOTEST	0.744722	1.19796	0.68581	0	1	1	no
ENSG00000010318	ENSG00000010318	PHF7	3:52410543-52423641	Zika	Control	OK	2.05947	3.67043	0.833675	0.66034	0.41175	0.67104	no
ENSG00000011566	ENSG00000011566	MAP4K3	2:39249265-39624356	Zika	Control	OK	13.9284	9.57612	-0.54052	-1.23655	0.07795	0.246348	no
ENSG00000013441	ENSG00000013441	CLK1	2:200853008-200864744	Zika	Control	OK	22.1996	11.941	-0.89461	-1.98787	0.0052	0.0368749	yes
ENSG00000013573	ENSG00000013573	DDX11	12:31020762-31104983	Zika	Control	OK	3.44338	10.6673	1.6313	1.95947	0.00685	0.0453235	yes
ENSG00000014919	ENSG00000014919	COX15	10:99659505-99756134	Zika	Control	OK	5.58759	4.30597	-0.375889	-0.67696	0.34905	0.613496	no
ENSG00000015153	ENSG00000015153	YAF2	12:42157103-42238349	Zika	Control	NOTEST	1.18268	0.908012	-0.381281	0	1	1	no
ENSG00000021776	ENSG00000021776	AQR	15:34851781-34969839	Zika	Control	OK	8.98199	1.95756	-2.19798	-2.37402	0.00595	0.0409403	yes
ENSG00000025772	ENSG00000025772	TOMM34	20:44910061-44960486	Zika	Control	OK	3.16046	1.21943	-1.37393	-1.13672	0.14485	0.367798	no
ENSG00000026103	ENSG00000026103	FAS	10:88879733-89015785	Zika	Control	NOTEST	1.37385	1.52153	0.147298	0	1	1	no
ENSG00000031691	ENSG00000031691	CENPQ	6:49463377-49493107	Zika	Control	OK	4.07698	0.539781	-2.91705	-0.978953	0.22445	0.481358	no
ENSG00000036054	ENSG00000036054	TBC1D23	3:100260999-100325251	Zika	Control	OK	2.21923	0.568449	-1.96496	-0.745088	0.41825	0.675944	no
ENSG00000037042	ENSG00000037042	TUBG2	17:42659279-42667006	Zika	Control	OK	2.99858	2.55414	-0.231438	-0.447414	0.519	0.755643	no
ENSG00000038002	ENSG00000038002	AGA	4:177430741-177442503	Zika	Control	NOTEST	1.45616	0.530946	-1.45553	0	1	1	no
ENSG00000042088	ENSG00000042088	TDP1	14:89954938-90044903	Zika	Control	NOTEST	1.0109	0.00912807	-6.79112	0	1	1	no
ENSG00000046889	ENSG00000046889	PREX2	8:67952117-68237030	Zika	Control	OK	2.86868	8.14257	1.5051	2.47038	0.00055	0.0064082	yes
ENSG00000047621	ENSG00000047621	C12orf4	12:4487652-4538508	Zika	Control	OK	2.92061	3.05667	0.0656943	0.10691	0.88255	0.949317	no
ENSG00000048540	ENSG00000048540	LMO3	12:16347141-16610594	Zika	Control	OK	18.3054	31.9139	0.801912	1.64382	0.02425	0.111311	no
ENSG00000048544	ENSG00000048544	MRPS10	6:42206765-42217865	Zika	Control	OK	3.06064	3.81889	0.31932	0.194392	0.66025	0.843382	no
ENSG00000049167	ENSG00000049167	ERCC8	5:60870494-60945073	Zika	Control	NOTEST	0.344183	0.857555	1.31705	0	1	1	no
ENSG00000049245	ENSG00000049245	VAMP3	1:7771268-7781432	Zika	Control	OK	7.37576	4.16977	-0.822823	-1.08504	0.1413	0.361905	no
ENSG00000049247	ENSG00000049247	UTS2	1:7784319-7853512	Zika	Control	OK	1.32823	2.07208	0.64158	0.674642	0.34015	0.604317	no
ENSG00000050030	ENSG00000050030	KIAA2022	X:74732848-74925485	Zika	Control	OK	2.51179	1.50816	-0.73593	-1.14141	0.11365	0.315873	no
ENSG00000054392	ENSG00000054392	HHAT	1:209583716-210676450	Zika	Control	NOTEST	0.348794	0.680468	0.964152	0	1	1	no
ENSG00000054965	ENSG00000054965	FAM168A	11:73400486-73598393	Zika	Control	OK	1.75295	2.67339	0.608887	0.343695	0.48125	0.726734	no
ENSG00000055070	ENSG00000055070	SZRD1	1:16004235-16644683	Zika	Control	OK	1.836	0	#NAME?	nan	0.17415	0.412479	no
ENSG00000055332	ENSG00000055332	EIF2AK2	2:37084450-37157047	Zika	Control	OK	0.943342	2.04499	1.11624	0.681005	0.2964	0.559955	no
ENSG00000056277	ENSG00000056277	ZNF280C	X:130202710-130268899	Zika	Control	OK	4.68962	4.28043	-0.131717	-0.237785	0.7338	0.883117	no
ENSG00000057935	ENSG00000057935	MTA3	2:42494568-42757038	Zika	Control	OK	1.74714	2.96536	0.763212	0.613242	0.2939	0.556869	no
ENSG00000060138	ENSG00000060138	YBX3	12:10699088-10723360	Zika	Control	OK	3.26373	1.26051	-1.37251	-2.21013	0.0042	0.0312908	yes
ENSG00000061987	ENSG00000061987	MON2	12:62466816-62600479	Zika	Control	OK	0.947848	2.44612	1.36776	1.59118	0.0468	0.176333	no
ENSG00000064999	ENSG00000064999	ANKS1A	6:34889264-35091413	Zika	Control	OK	12.1334	14.9	0.296332	0.602713	0.36505	0.628181	no
ENSG00000065559	ENSG00000065559	MAP2K4	17:11998352-12143830	Zika	Control	OK	17.2556	11.7244	-0.557547	-1.27321	0.0752	0.241107	no
ENSG00000066427	ENSG00000066427	ATXN3	14:91965990-92106621	Zika	Control	OK	3.50483	1.77224	-0.983771	-1.44401	0.0455	0.173329	no
ENSG00000067836	ENSG00000067836	ROGDI	16:4796967-4802950	Zika	Control	OK	0	5.43411	inf	nan	0.1216	0.329797	no
ENSG00000067955	ENSG00000067955	CBFB	16:67029115-67101058	Zika	Control	OK	0.480408	1.78291	1.8919	0.685649	0.43385	0.690029	no
ENSG00000069188	ENSG00000069188	SDK2	17:73334301-73644089	Zika	Control	OK	6.28595	12.0105	0.934098	1.25047	0.0847	0.260515	no
ENSG00000069509	ENSG00000069509	FUNDC1	X:44523638-44543001	Zika	Control	NOTEST	1.02576	0.000160616	-12.6408	0	1	1	no
ENSG00000070614	ENSG00000070614	NDST1	5:150497777-150558211	Zika	Control	OK	2.74543	7.22376	1.39572	2.25346	0.005	0.0357797	yes
ENSG00000071994	ENSG00000071994	PDCD2	6:170575234-170584692	Zika	Control	OK	4.88724	2.21012	-1.1449	-1.18932	0.13735	0.355134	no
ENSG00000072201	ENSG00000072201	LNX1	4:53377644-54298247	Zika	Control	OK	5.72265	7.26507	0.344292	0.475001	0.4919	0.736131	no
ENSG00000072571	ENSG00000072571	HMMR	5:163460341-163494058	Zika	Control	OK	3.64942	1.80125	-1.01867	-0.797457	0.2489	0.507972	no
ENSG00000074935	ENSG00000074935	TUBE1	6:112054071-112105776	Zika	Control	OK	16.9768	6.13364	-1.46875	-1.65011	0.02835	0.124008	no
ENSG00000075218	ENSG00000075218	GTSE1	22:46296740-46358000	Zika	Control	OK	1.49976	2.62299	0.806486	1.54838	0.0344	0.142323	no
ENSG00000075290	ENSG00000075290	WNT8B	10:100462881-100486565	Zika	Control	OK	4.21368	1.8044	-1.22356	-0.356735	0.6043	0.812614	no
ENSG00000075336	ENSG00000075336	TIMM21	18:74148510-74160530	Zika	Control	OK	4.25395	0.528625	-3.00848	-1.20791	0.1926	0.438187	no
ENSG00000075391	ENSG00000075391	RASAL2	1:174999162-178484147	Zika	Control	OK	0.999091	3.81444	1.93278	0.696521	0.3393	0.603565	no
ENSG00000076351	ENSG00000076351	SLC46A1	17:28357580-28407197	Zika	Control	OK	7.15537	9.29551	0.377509	0.835027	0.2413	0.499896	no
ENSG00000077264	ENSG00000077264	PAK3	X:110944284-111227361	Zika	Control	OK	18.589	18.2482	-0.0266932	-0.079664	0.90835	0.960169	no
ENSG00000077943	ENSG00000077943	ITGA8	10:15513948-15720125	Zika	Control	NOTEST	1.29157	0.58221	-1.14951	0	1	1	no
ENSG00000078124	ENSG00000078124	ACER3	11:76860858-77026797	Zika	Control	OK	2.87006	3.47084	0.274201	0.377128	0.5119	0.751022	no
ENSG00000078401	ENSG00000078401	EDN1	6:12290362-12297194	Zika	Control	NOTEST	0.454879	0.948499	1.06016	0	1	1	no
ENSG00000079335	ENSG00000079335	CDC14A	1:100344476-100520277	Zika	Control	OK	4.74871	4.27237	-0.152499	-0.252101	0.7182	0.874877	no
ENSG00000079616	ENSG00000079616	KIF22	16:29790718-29805385	Zika	Control	OK	3.30182	8.16685	1.30652	1.62985	0.0252	0.114261	no
ENSG00000079691	ENSG00000079691	LRRC16A	6:25279077-25620530	Zika	Control	NOTEST	0.998698	0.694719	-0.523619	0	1	1	no
ENSG00000081087	ENSG00000081087	OSTM1	6:108041408-108165854	Zika	Control	OK	4.63152	3.39884	-0.446441	-0.592386	0.3764	0.640537	no
ENSG00000081138	ENSG00000081138	CDH7	18:65750251-65890341	Zika	Control	OK	1.74856	2.8468	0.703174	0.71688	0.31835	0.582329	no
ENSG00000081377	ENSG00000081377	CDC14B	9:96450200-96619830	Zika	Control	OK	8.82564	6.41891	-0.459372	-0.918799	0.19735	0.444698	no
ENSG00000081791	ENSG00000081791	KIAA0141	5:141923807-141942281	Zika	Control	NOTEST	1.19202	1.16028	-0.0389349	0	1	1	no
ENSG00000081803	ENSG00000081803	CADPS2	7:122316937-122886759	Zika	Control	OK	5.07763	3.70226	-0.455748	-1.13292	0.11115	0.311251	no
ENSG00000081870	ENSG00000081870	HSPB11	1:53916573-53945929	Zika	Control	OK	2.59669	6.88685	1.40717	2.74093	0.0006	0.0068718	yes
ENSG00000082805	ENSG00000082805	ERC1	12:912076-1495933	Zika	Control	OK	2.99384	3.05985	0.0314634	0.0527754	0.9393	0.974184	no
ENSG00000083807	ENSG00000083807	SLC27A5	19:58474016-58512413	Zika	Control	OK	2.64512	1.92258	-0.460292	-0.523235	0.461	0.710348	no
ENSG00000085274	ENSG00000085274	MYNN	3:169772830-169789867	Zika	Control	OK	2.32102	3.97207	0.775134	1.2369	0.07975	0.249913	no
ENSG00000085276	ENSG00000085276	MECOM	3:169083498-169663621	Zika	Control	NOTEST	0.611751	1.46485	1.25974	0	1	1	no
ENSG00000086062	ENSG00000086062	B4GALT1	9:33104081-33179983	Zika	Control	NOTEST	0.274228	1.37625	2.32729	0	1	1	no
ENSG00000087008	ENSG00000087008	ACOX3	4:8365724-8512610	Zika	Control	OK	0.000836511	1.82016	11.0874	0.0296985	0.35305	0.617455	no
ENSG00000087077	ENSG00000087077	TRIP6	7:100867107-100873454	Zika	Control	OK	2.01882	1.68647	-0.259507	-0.277612	0.6838	0.855672	no
ENSG00000087266	ENSG00000087266	SH3BP2	4:2793022-2841098	Zika	Control	NOTEST	0.000455873	1.0321	11.1447	0	1	1	no
ENSG00000087338	ENSG00000087338	GMCL1	2:69829641-69881396	Zika	Control	OK	5.68278	2.49599	-1.18698	-0.707736	0.39605	0.65883	no
ENSG00000087586	ENSG00000087586	AURKA	20:56369388-56392337	Zika	Control	OK	0	3.64946	inf	nan	0.1247	0.3348	no
ENSG00000088035	ENSG00000088035	ALG6	1:62784134-63439841	Zika	Control	OK	1.45929	3.30794	1.18067	2.08782	0.01	0.0594073	no
ENSG00000088305	ENSG00000088305	DNMT3B	20:32762384-32809356	Zika	Control	OK	2.52311	3.92843	0.638749	0.694262	0.35575	0.619189	no
ENSG00000088448	ENSG00000088448	ANKRD10	13:110878539-110915069	Zika	Control	OK	63.3977	85.907	0.438345	1.71696	0.01525	0.0805412	no
ENSG00000088881	ENSG00000088881	EBF4	20:2692877-2760108	Zika	Control	OK	3.39764	6.15076	0.856232	1.6005	0.0239	0.110313	no
ENSG00000088970	ENSG00000088970	KIZ	20:21125982-21246622	Zika	Control	NOTEST	0.682772	0.981667	0.52383	0	1	1	no
ENSG00000089123	ENSG00000089123	TASP1	20:13389391-13638940	Zika	Control	OK	1.48697	1.88934	0.345511	0.326711	0.64845	0.838783	no
ENSG00000089505	ENSG00000089505	CMTM1	16:66427296-66579205	Zika	Control	NOTEST	0	0.789226	inf	0	1	1	no
ENSG00000089682	ENSG00000089682	RBM41	X:107061454-107118823	Zika	Control	OK	3.74025	5.08043	0.441815	1.31324	0.0611	0.209714	no
ENSG00000089685	ENSG00000089685	BIRC5	17:78214185-78225636	Zika	Control	OK	1.34877	2.26846	0.750068	0.736676	0.30635	0.56999	no
ENSG00000089818	ENSG00000089818	NECAP1	12:8082210-8097771	Zika	Control	OK	3.77039	3.0241	-0.318211	-0.310326	0.66275	0.84459	no
ENSG00000090097	ENSG00000090097	PCBP4	3:51955313-51989197	Zika	Control	OK	12.3197	16.9735	0.462317	0.246091	0.77665	0.902806	no
ENSG00000090238	ENSG00000090238	YPEL3	16:30092313-30104116	Zika	Control	NOTEST	0.50211	1.27892	1.34886	0	1	1	no
ENSG00000090565	ENSG00000090565	RAB11FIP3	16:425618-523011	Zika	Control	OK	12.1476	5.98589	-1.02103	-0.968049	0.1765	0.415497	no
ENSG00000091527	ENSG00000091527	CDV3	3:133573584-133590309	Zika	Control	OK	3.75299	3.94486	0.0719324	0.078753	0.90925	0.960708	no
ENSG00000091651	ENSG00000091651	ORC6	16:46689642-46698394	Zika	Control	OK	4.10114	13.9105	1.76208	3.30462	0.0001	0.00159155	yes
ENSG00000092140	ENSG00000092140	G2E3	14:30437991-30620063	Zika	Control	OK	3.0642	4.98239	0.701328	0.882947	0.2433	0.50154	no
ENSG00000092208	ENSG00000092208	GEMIN2	14:39114222-39136973	Zika	Control	NOTEST	0.867791	0.312844	-1.4719	0	1	1	no
ENSG00000092470	ENSG00000092470	WDR76	15:43826962-44195252	Zika	Control	NOTEST	0	0.733033	inf	0	1	1	no
ENSG00000092931	ENSG00000092931	MFSD11	17:76726829-76781449	Zika	Control	OK	22.7846	38.759	0.766472	1.82927	0.01135	0.0649431	no
ENSG00000095637	ENSG00000095637	SORBS1	10:95311770-95561414	Zika	Control	OK	4.89077	4.85153	-0.0116219	-0.0281219	0.96645	0.986351	no
ENSG00000096092	ENSG00000096092	TMEM14A	6:52664420-52686588	Zika	Control	OK	1.25511	8.13034	2.6955	1.75769	0.02715	0.120626	no
ENSG00000099725	ENSG00000099725	PRKY	Y:7273971-7381548	Zika	Control	OK	2.63145	2.55199	-0.0442345	-0.0706124	0.92345	0.966538	no
ENSG00000100058	ENSG00000100058	CRYBB2P1	22:25448081-25520979	Zika	Control	OK	11.3551	14.8697	0.389032	1.00717	0.1498	0.375643	no
ENSG00000100228	ENSG00000100228	RAB36	22:23145325-23164855	Zika	Control	OK	3.44478	4.62729	0.425753	1.04138	0.1389	0.357899	no
ENSG00000100311	ENSG00000100311	PDGFB	22:39223315-39244751	Zika	Control	OK	0.89449	1.76167	0.977805	0.559742	0.3333	0.598404	no
ENSG00000100320	ENSG00000100320	RBFOX2	22:35738735-36028522	Zika	Control	OK	20.5843	26.06	0.340292	0.777287	0.26935	0.530603	no
ENSG00000100376	ENSG00000100376	FAM118A	22:45308967-45342037	Zika	Control	NOTEST	1.18661	0.677274	-0.809029	0	1	1	no
ENSG00000100379	ENSG00000100379	KCTD17	22:37051735-37063390	Zika	Control	OK	5.04458	12.5007	1.3092	3.79477	5e-05	0.000872407	yes
ENSG00000100387	ENSG00000100387	RBX1	22:40951346-40973309	Zika	Control	OK	18.2158	12.4667	-0.547107	-0.504094	0.4644	0.713022	no
ENSG00000100410	ENSG00000100410	PHF5A	22:41459716-41468725	Zika	Control	OK	4.74707	0.130881	-5.18071	-1.07767	0.2359	0.493515	no
ENSG00000100416	ENSG00000100416	TRMU	22:46296740-46358000	Zika	Control	NOTEST	0.403971	0.241106	-0.744587	0	1	1	no
ENSG00000100418	ENSG00000100418	DESI1	22:41597626-41621096	Zika	Control	OK	3.38412	3.38379	-0.000140077	-0.00019156	0.9934	0.99632	no
ENSG00000100479	ENSG00000100479	POLE2	14:49643554-49688422	Zika	Control	OK	1.03496	4.24411	2.03589	1.61493	0.05475	0.195153	no
ENSG00000100483	ENSG00000100483	VCPKMT	14:50108631-50116600	Zika	Control	OK	3.50688	5.83523	0.734601	1.02629	0.15865	0.388976	no
ENSG00000100526	ENSG00000100526	CDKN3	14:54396848-54420272	Zika	Control	OK	1.97371	1.38003	-0.516214	-0.291959	0.6194	0.821816	no
ENSG00000100865	ENSG00000100865	CINP	14:102317376-102362916	Zika	Control	OK	1.26915	2.92288	1.20353	0.885913	0.28365	0.545567	no
ENSG00000100883	ENSG00000100883	SRP54	14:34920857-35029567	Zika	Control	OK	7.79703	4.00886	-0.959733	-0.91551	0.22175	0.477816	no
ENSG00000101003	ENSG00000101003	GINS1	20:25407726-25452628	Zika	Control	OK	2.53355	7.78664	1.61984	2.22835	0.01095	0.0631916	no
ENSG00000101040	ENSG00000101040	ZMYND8	20:47209213-47356889	Zika	Control	OK	7.69593	12.7479	0.728097	0.94607	0.19225	0.437884	no
ENSG00000101198	ENSG00000101198	NKAIN4	20:63240783-63272694	Zika	Control	OK	9.10882	16.1555	0.826687	1.81915	0.0095	0.0573286	no
ENSG00000101199	ENSG00000101199	ARFGAP1	20:63272784-63289793	Zika	Control	OK	9.92183	5.22027	-0.926481	-1.67901	0.0217	0.10347	no
ENSG00000101236	ENSG00000101236	RNF24	20:3888238-4015586	Zika	Control	OK	9.70977	4.40373	-1.14071	-2.50883	0.0011	0.0111443	yes
ENSG00000101247	ENSG00000101247	NDUFAF5	20:13784949-13821582	Zika	Control	NOTEST	1.39632	1.71479	0.296403	0	1	1	no
ENSG00000101363	ENSG00000101363	MANBAL	20:37289637-37317260	Zika	Control	OK	3.87543	2.61772	-0.566044	-0.501026	0.5053	0.745585	no
ENSG00000101452	ENSG00000101452	DHX35	20:38962298-39039723	Zika	Control	OK	3.20091	3.00243	-0.0923536	-0.108255	0.876	0.947101	no
ENSG00000101493	ENSG00000101493	ZNF516	18:76358189-76495190	Zika	Control	OK	2.21136	2.86356	0.372875	0.58824	0.39055	0.654451	no
ENSG00000101574	ENSG00000101574	METTL4	18:2537524-2571509	Zika	Control	NOTEST	0.580803	1.70839	1.55651	0	1	1	no
ENSG00000101654	ENSG00000101654	RNMT	18:13663346-13764558	Zika	Control	OK	3.9316	1.80241	-1.12519	-1.13989	0.1271	0.339181	no
ENSG00000101670	ENSG00000101670	LIPG	18:49560698-49599210	Zika	Control	OK	38.5807	23.2804	-0.728761	-2.47214	0.00075	0.00825526	yes
ENSG00000101928	ENSG00000101928	MOSPD1	X:134887625-134915360	Zika	Control	OK	1.69631	3.2321	0.930071	0.858884	0.1937	0.439628	no
ENSG00000101974	ENSG00000101974	ATP11C	X:139726345-139933070	Zika	Control	OK	3.95214	5.81674	0.557574	0.753582	0.30005	0.563835	no
ENSG00000102096	ENSG00000102096	PIM2	X:48913177-48919024	Zika	Control	OK	2.74898	0.643984	-2.0938	-1.59038	0.06875	0.227498	no
ENSG00000102098	ENSG00000102098	SCML2	X:18239313-18354727	Zika	Control	NOTEST	1.05422	1.03162	-0.0312628	0	1	1	no
ENSG00000102309	ENSG00000102309	PIN4	X:72181352-72307187	Zika	Control	NOTEST	1.34951	1.35277	0.00347432	0	1	1	no
ENSG00000102384	ENSG00000102384	CENPI	X:101098217-101166284	Zika	Control	OK	1.01673	3.47448	1.77286	1.41447	0.1007	0.292657	no
ENSG00000102524	ENSG00000102524	TNFSF13B	13:108251239-108308484	Zika	Control	NOTEST	1.07964	0.342321	-1.65713	0	1	1	no
ENSG00000102543	ENSG00000102543	CDADC1	13:49247924-49293485	Zika	Control	NOTEST	1.66543	0.286882	-2.53736	0	1	1	no
ENSG00000102786	ENSG00000102786	INTS6	13:51335772-51552364	Zika	Control	NOTEST	0.00457302	0.821733	7.48938	0	1	1	no
ENSG00000102796	ENSG00000102796	DHRS12	13:51767992-51845175	Zika	Control	OK	2.64355	3.91302	0.565803	0.722748	0.31555	0.579855	no
ENSG00000102967	ENSG00000102967	DHODH	16:72008587-72027664	Zika	Control	NOTEST	0.551926	1.15645	1.06715	0	1	1	no
ENSG00000103042	ENSG00000103042	SLC38A7	16:58665108-58685104	Zika	Control	OK	4.33912	7.15463	0.721473	1.51729	0.0348	0.143432	no
ENSG00000103260	ENSG00000103260	METRN	16:636816-768865	Zika	Control	NOTEST	0.669883	1.39293	1.05614	0	1	1	no
ENSG00000103423	ENSG00000103423	DNAJA3	16:4425804-4456775	Zika	Control	NOTEST	1.01189	1.34637	0.412029	0	1	1	no
ENSG00000104047	ENSG00000104047	DTWD1	15:49620979-49656240	Zika	Control	OK	4.85702	2.9988	-0.695686	-1.01949	0.145	0.368047	no
ENSG00000104164	ENSG00000104164	BLOC1S6	15:45587122-45691294	Zika	Control	OK	17.9929	19.297	0.100949	0.295765	0.6672	0.846952	no
ENSG00000104177	ENSG00000104177	MYEF2	15:48120971-48178517	Zika	Control	OK	2.43312	1.60893	-0.596704	-0.374387	0.62565	0.825348	no
ENSG00000104231	ENSG00000104231	ZFAND1	8:81701333-81759515	Zika	Control	OK	3.19487	2.68361	-0.251582	-0.41109	0.56395	0.787961	no
ENSG00000105171	ENSG00000105171	POP4	19:29604016-29617237	Zika	Control	OK	1.4057	1.99829	0.507478	0.490833	0.48515	0.730127	no
ENSG00000105185	ENSG00000105185	PDCD5	19:32581067-32587452	Zika	Control	OK	2.8071	3.778	0.428541	0.327701	0.65755	0.842382	no
ENSG00000105251	ENSG00000105251	SHD	19:4278600-4290724	Zika	Control	OK	1.71563	2.83164	0.722897	0.35449	0.61625	0.819328	no
ENSG00000105327	ENSG00000105327	BBC3	19:47220821-47232766	Zika	Control	OK	5.99627	4.79215	-0.32339	-0.452977	0.5194	0.755982	no
ENSG00000105792	ENSG00000105792	CFAP69	7:90245173-90311160	Zika	Control	NOTEST	0.71937	1.63737	1.18658	0	1	1	no
ENSG00000105829	ENSG00000105829	BET1	7:93962761-94011113	Zika	Control	OK	2.03136	0.877258	-1.21137	-1.39499	0.08785	0.266606	no
ENSG00000105854	ENSG00000105854	PON2	7:95404866-95435329	Zika	Control	OK	7.26665	7.97828	0.134788	0.243449	0.72425	0.878236	no
ENSG00000105855	ENSG00000105855	ITGB8	7:20328298-20415754	Zika	Control	OK	5.61099	2.84933	-0.977633	-1.51923	0.0352	0.144407	no
ENSG00000105928	ENSG00000105928	DFNA5	7:24698352-24758113	Zika	Control	NOTEST	1.1819	1.42181	0.266623	0	1	1	no
ENSG00000106070	ENSG00000106070	GRB10	7:50590062-50793462	Zika	Control	OK	0.00313454	8.62425	11.4259	0.499695	0.1766	0.415497	no
ENSG00000106355	ENSG00000106355	LSM5	7:32485331-32495283	Zika	Control	NOTEST	0.445459	0.793059	0.832134	0	1	1	no
ENSG00000106537	ENSG00000106537	TSPAN13	7:16753534-16784669	Zika	Control	OK	35.9902	31.0082	-0.214954	-0.39932	0.57745	0.79586	no
ENSG00000106591	ENSG00000106591	MRPL32	7:42909272-42948958	Zika	Control	OK	5.87658	7.2766	0.308288	0.416992	0.5412	0.771824	no
ENSG00000106692	ENSG00000106692	FKTN	9:105558129-105641118	Zika	Control	OK	1.23286	3.01326	1.28932	1.46985	0.0548	0.195282	no
ENSG00000106701	ENSG00000106701	FSD1L	9:105447795-105552433	Zika	Control	OK	9.21806	9.14166	-0.0120064	-0.0246067	0.9719	0.9881	no
ENSG00000106772	ENSG00000106772	PRUNE2	9:76611375-76906087	Zika	Control	OK	4.93868	5.59408	0.179775	0.243645	0.7281	0.879883	no
ENSG00000106804	ENSG00000106804	C5	9:120952333-121050276	Zika	Control	OK	0.505431	3.36537	2.73518	1.77037	0.09535	0.281509	no
ENSG00000106868	ENSG00000106868	SUSD1	9:112040453-112175455	Zika	Control	NOTEST	0.876308	0.32124	-1.44778	0	1	1	no
ENSG00000107020	ENSG00000107020	PLGRKT	9:5357970-5437958	Zika	Control	OK	2.34707	1.4348	-0.710007	-0.374136	0.58265	0.79901	no
ENSG00000107249	ENSG00000107249	GLIS3	9:3824096-4348392	Zika	Control	OK	4.08986	7.12171	0.800173	1.13758	0.1089	0.307694	no
ENSG00000107362	ENSG00000107362	ABHD17B	9:71862451-71911212	Zika	Control	OK	13.8481	12.406	-0.158645	-0.246655	0.72945	0.880912	no
ENSG00000107372	ENSG00000107372	ZFAND5	9:72351424-72365235	Zika	Control	OK	12.5588	9.67535	-0.37631	-0.57349	0.4225	0.679317	no
ENSG00000107443	ENSG00000107443	CCNJ	10:95711778-96090238	Zika	Control	OK	6.64343	6.6443	0.000187917	0.00030193	0.99345	0.99632	no
ENSG00000107672	ENSG00000107672	NSMCE4A	10:121956781-121975217	Zika	Control	OK	4.20868	4.21113	0.000838524	0.00117366	0.9774	0.99008	no
ENSG00000107816	ENSG00000107816	LZTS2	10:100996617-101031157	Zika	Control	OK	12.1178	10.7967	-0.166537	-0.302366	0.65985	0.843188	no
ENSG00000107882	ENSG00000107882	SUFU	10:102503986-102633535	Zika	Control	NOTEST	0.562676	1.61006	1.51674	0	1	1	no
ENSG00000107929	ENSG00000107929	LARP4B	10:806699-931705	Zika	Control	OK	2.42453	0.75949	-1.6746	-2.76792	0.0011	0.0111443	yes
ENSG00000107968	ENSG00000107968	MAP3K8	10:30433936-30461833	Zika	Control	NOTEST	1.01564	0.390653	-1.37843	0	1	1	no
ENSG00000108175	ENSG00000108175	ZMIZ1	10:79069034-79316528	Zika	Control	OK	22.2113	18.5076	-0.26318	-0.562845	0.4228	0.679567	no
ENSG00000108448	ENSG00000108448	TRIM16L	17:18697997-18736118	Zika	Control	NOTEST	0.843222	1.54763	0.876074	0	1	1	no
ENSG00000108587	ENSG00000108587	GOSR1	17:30477306-30528308	Zika	Control	OK	2.75167	0	#NAME?	nan	0.0923	0.275788	no
ENSG00000108799	ENSG00000108799	EZH1	17:42700192-42745049	Zika	Control	OK	2.80169	7.10172	1.34187	2.29927	0.00635	0.0429194	yes
ENSG00000108961	ENSG00000108961	RANGRF	17:8287762-8295347	Zika	Control	NOTEST	0.00285163	0.00443307	0.63652	0	1	1	no
ENSG00000109184	ENSG00000109184	DCUN1D4	4:51842999-51916837	Zika	Control	OK	8.29126	9.49159	0.195059	0.354096	0.59405	0.80573	no
ENSG00000109255	ENSG00000109255	NMU	4:55595228-55636773	Zika	Control	OK	1.02063	2.11256	1.04953	0.827966	0.3002	0.564042	no
ENSG00000109332	ENSG00000109332	UBE2D3	4:102794382-102868896	Zika	Control	OK	79.6926	60.4958	-0.397611	-1.23078	0.0783	0.247122	no
ENSG00000109534	ENSG00000109534	GAR1	4:109815509-109824740	Zika	Control	OK	6.14929	15.9609	1.37605	1.51823	0.03955	0.157011	no
ENSG00000109576	ENSG00000109576	AADAT	4:170060221-170091699	Zika	Control	OK	2.12156	3.39738	0.679297	0.968064	0.1716	0.408562	no
ENSG00000109680	ENSG00000109680	TBC1D19	4:26576681-26760636	Zika	Control	OK	4.11336	5.49446	0.417661	1.17732	0.0964	0.283779	no
ENSG00000109927	ENSG00000109927	TECTA	11:121101172-121191579	Zika	Control	OK	2.68792	2.46591	-0.124372	-0.140921	0.84595	0.933683	no
ENSG00000109929	ENSG00000109929	SC5D	11:121292452-121313411	Zika	Control	OK	6.71655	3.34092	-1.00748	-1.6749	0.0289	0.125714	no
ENSG00000109991	ENSG00000109991	P2RX3	11:57338367-57374552	Zika	Control	NOTEST	0.206116	0.512425	1.31389	0	1	1	no
ENSG00000110031	ENSG00000110031	LPXN	11:58526870-58578220	Zika	Control	OK	1.62056	2.56258	0.661099	0.842625	0.22835	0.484939	no
ENSG00000110318	ENSG00000110318	CEP126	11:101890673-102001058	Zika	Control	NOTEST	0.419928	0.165504	-1.34327	0	1	1	no
ENSG00000110436	ENSG00000110436	SLC1A2	11:35251205-35421002	Zika	Control	OK	2.72072	1.66602	-0.707583	-1.16133	0.1083	0.306919	no
ENSG00000110900	ENSG00000110900	TSPAN11	12:30926364-31006010	Zika	Control	OK	6.64659	7.66214	0.205134	0.161919	0.74845	0.888636	no
ENSG00000111247	ENSG00000111247	RAD51AP1	12:4538797-4560048	Zika	Control	OK	3.79575	14.221	1.90557	3.91345	5e-05	0.000872407	yes
ENSG00000111371	ENSG00000111371	SLC38A1	12:46183062-46270017	Zika	Control	OK	36.8752	27.0912	-0.444828	-1.21294	0.08515	0.261217	no
ENSG00000111653	ENSG00000111653	ING4	12:6650245-6663148	Zika	Control	NOTEST	1.56799	0.664239	-1.23914	0	1	1	no
ENSG00000111707	ENSG00000111707	SUDS3	12:118376379-118418542	Zika	Control	OK	5.43865	9.70183	0.835008	1.49355	0.0456	0.173476	no
ENSG00000111711	ENSG00000111711	GOLT1B	12:21501780-21518408	Zika	Control	OK	7.16558	6.35442	-0.173322	-0.240473	0.71865	0.875109	no
ENSG00000111727	ENSG00000111727	HCFC2	12:104064456-104106597	Zika	Control	OK	2.85088	3.18257	0.158784	0.315207	0.64935	0.838913	no
ENSG00000111785	ENSG00000111785	RIC8B	12:106357657-106889316	Zika	Control	OK	2.47155	1.41705	-0.802532	-0.712121	0.28325	0.545094	no
ENSG00000111850	ENSG00000111850	SMIM8	6:87282977-87401393	Zika	Control	NOTEST	0.272576	0.383714	0.493373	0	1	1	no
ENSG00000111911	ENSG00000111911	HINT3	6:125956780-125980244	Zika	Control	OK	6.59262	1.56504	-2.07465	-1.2692	0.2085	0.460825	no
ENSG00000112031	ENSG00000112031	MTRF1L	6:152983749-153002685	Zika	Control	OK	1.34703	1.97096	0.549108	0.736087	0.29035	0.553035	no
ENSG00000112110	ENSG00000112110	MRPL18	6:159789811-159798563	Zika	Control	OK	2.82388	4.62233	0.71094	0.504919	0.39925	0.661191	no
ENSG00000112232	ENSG00000112232	KHDRBS2	6:61630232-62286227	Zika	Control	OK	2.8441	2.3633	-0.267172	-0.399595	0.5644	0.788184	no
ENSG00000112237	ENSG00000112237	CCNC	6:99542379-99569096	Zika	Control	OK	12.4749	11.9216	-0.0654433	-0.124434	0.8595	0.940049	no
ENSG00000112242	ENSG00000112242	E2F3	6:20401905-20493715	Zika	Control	OK	1.34918	3.66342	1.44111	1.1981	0.1462	0.370228	no
ENSG00000112592	ENSG00000112592	TBP	6:170554332-170572870	Zika	Control	OK	5.66774	5.17469	-0.131301	-0.199735	0.78255	0.905262	no
ENSG00000112658	ENSG00000112658	SRF	6:43171298-43181507	Zika	Control	OK	11.34	11.5922	0.0317343	0.0731145	0.9189	0.965471	no
ENSG00000112941	ENSG00000112941	PAPD7	5:6713006-6757048	Zika	Control	OK	20.5236	18.7244	-0.132365	-0.42117	0.5524	0.779771	no
ENSG00000112981	ENSG00000112981	NME5	5:138115097-138139443	Zika	Control	OK	0.457947	1.77566	1.9551	0.759675	0.25075	0.510121	no
ENSG00000113391	ENSG00000113391	FAM172A	5:93612751-94111699	Zika	Control	OK	4.60492	10.0781	1.12997	3.35293	5e-05	0.000872407	yes
ENSG00000113441	ENSG00000113441	LNPEP	5:96814027-97037515	Zika	Control	OK	4.99625	3.50792	-0.510229	-1.34296	0.0608	0.209021	no
ENSG00000113966	ENSG00000113966	ARL6	3:97764520-97821884	Zika	Control	OK	2.29874	2.84404	0.307101	0.34271	0.5916	0.804337	no
ENSG00000114098	ENSG00000114098	ARMC8	3:138187247-138329886	Zika	Control	OK	0.99691	4.02852	2.01472	1.1375	0.25925	0.519204	no
ENSG00000114120	ENSG00000114120	SLC25A36	3:140941829-140980083	Zika	Control	OK	22.6299	16.997	-0.412947	-0.966737	0.169	0.404895	no
ENSG00000114268	ENSG00000114268	PFKFB4	3:48517683-48563773	Zika	Control	NOTEST	0.9395	0.241086	-1.96234	0	1	1	no
ENSG00000114857	ENSG00000114857	NKTR	3:42547968-42667643	Zika	Control	OK	20.3797	8.98188	-1.18205	-2.34486	0.00235	0.0201044	yes
ENSG00000114948	ENSG00000114948	ADAM23	2:206443538-206621130	Zika	Control	OK	7.50217	7.29489	-0.0404214	-0.112076	0.8732	0.945284	no
ENSG00000114988	ENSG00000114988	LMAN2L	2:96705925-96740072	Zika	Control	OK	4.44748	4.22468	-0.0741457	-0.0877174	0.89455	0.955667	no
ENSG00000115042	ENSG00000115042	FAHD2A	2:95402709-95416697	Zika	Control	OK	2.68297	3.13974	0.226815	0.491445	0.47205	0.719375	no
ENSG00000115084	ENSG00000115084	SLC35F5	2:113705010-113756823	Zika	Control	OK	6.55517	4.66479	-0.49082	-0.653475	0.3432	0.607065	no
ENSG00000115128	ENSG00000115128	SF3B6	2:24067583-24076451	Zika	Control	OK	5.05915	3.07013	-0.720597	-0.353815	0.6585	0.842825	no
ENSG00000115170	ENSG00000115170	ACVR1	2:157736443-157875862	Zika	Control	OK	10.3957	1.53117	-2.76328	-2.99201	0.00345	0.0271184	yes
ENSG00000115226	ENSG00000115226	FNDC4	2:27491821-27495245	Zika	Control	NOTEST	0.746148	0.807128	0.113336	0	1	1	no
ENSG00000115239	ENSG00000115239	ASB3	2:53532655-53862982	Zika	Control	OK	3.51702	2.6807	-0.391742	-0.543325	0.4441	0.698168	no
ENSG00000115257	ENSG00000115257	PCSK4	19:1481427-1497927	Zika	Control	OK	1.05693	3.02463	1.51688	1.22122	0.13605	0.35313	no
ENSG00000115289	ENSG00000115289	PCGF1	2:74505042-74508580	Zika	Control	NOTEST	1.2651	0.309541	-2.03105	0	1	1	no
ENSG00000115392	ENSG00000115392	FANCL	2:57907650-58241686	Zika	Control	OK	3.23661	7.57564	1.22688	1.60002	0.03245	0.136533	no
ENSG00000115446	ENSG00000115446	UNC50	2:98595627-98618515	Zika	Control	OK	3.59874	5.01703	0.479344	0.668032	0.3448	0.608904	no
ENSG00000115520	ENSG00000115520	COQ10B	2:197453422-197475308	Zika	Control	NOTEST	0.811577	0.00102552	-9.62822	0	1	1	no
ENSG00000115762	ENSG00000115762	PLEKHB2	2:131104846-131353709	Zika	Control	OK	23.7104	16.971	-0.482451	-1.16836	0.10135	0.293701	no
ENSG00000115935	ENSG00000115935	WIPF1	2:174547140-174774827	Zika	Control	NOTEST	0.759554	0.756095	-0.00658439	0	1	1	no
ENSG00000116191	ENSG00000116191	RALGPS2	1:178724305-178921863	Zika	Control	OK	2.11556	3.05433	0.529818	0.609679	0.40985	0.669333	no
ENSG00000116604	ENSG00000116604	MEF2D	1:156282934-156500828	Zika	Control	NOTEST	1.63132	1.26581	-0.365974	0	1	1	no
ENSG00000116741	ENSG00000116741	RGS2	1:192809038-192812283	Zika	Control	OK	2.34873	2.14643	-0.129944	-0.147314	0.8429	0.932501	no
ENSG00000116922	ENSG00000116922	C1orf109	1:36412921-39788861	Zika	Control	OK	0.85875	1.92404	1.16383	0.215579	0.68695	0.857277	no
ENSG00000116985	ENSG00000116985	BMP8B	1:36412921-39788861	Zika	Control	OK	4.88205	2.40443	-1.02179	-0.634289	0.33885	0.603082	no
ENSG00000117362	ENSG00000117362	APH1A	1:149162782-150280916	Zika	Control	OK	12.6006	17.9382	0.509543	0.434839	0.54055	0.77165	no
ENSG00000117475	ENSG00000117475	BLZF1	1:168576472-171742247	Zika	Control	OK	2.01899	0.615902	-1.71286	-0.442589	0.5502	0.778454	no
ENSG00000117533	ENSG00000117533	VAMP4	1:168576472-171742247	Zika	Control	NOTEST	0	0.457056	inf	0	1	1	no
ENSG00000117569	ENSG00000117569	PTBP2	1:95937900-96823738	Zika	Control	OK	3.6708	4.12583	0.168592	0.343862	0.6321	0.82885	no
ENSG00000117620	ENSG00000117620	SLC35A3	1:99968382-100026984	Zika	Control	OK	2.16966	2.49387	0.200921	0.438833	0.53545	0.767484	no
ENSG00000117862	ENSG00000117862	TXNDC12	1:52020130-52090716	Zika	Control	OK	30.5477	35.1481	0.202385	0.370951	0.59005	0.803776	no
ENSG00000118197	ENSG00000118197	DDX59	1:200623895-200694250	Zika	Control	OK	1.80561	1.79556	-0.00805106	-0.0109414	0.96595	0.986094	no
ENSG00000118418	ENSG00000118418	HMGN3	6:79201241-79236797	Zika	Control	OK	17.3963	37.8098	1.11998	2.71955	5e-05	0.000872407	yes
ENSG00000118518	ENSG00000118518	RNF146	6:127266498-127343609	Zika	Control	OK	3.28508	3.66057	0.156136	0.0981179	0.87505	0.946654	no
ENSG00000118579	ENSG00000118579	MED28	4:17614630-17781512	Zika	Control	OK	3.34438	3.85807	0.206138	0.279882	0.6697	0.847803	no
ENSG00000118690	ENSG00000118690	ARMC2	6:108848415-108974472	Zika	Control	OK	1.38032	3.94475	1.51493	2.62642	0.0017	0.0157239	yes
ENSG00000119414	ENSG00000119414	PPP6C	9:125146557-125189939	Zika	Control	OK	4.01318	0	#NAME?	nan	0.1069	0.304478	no
ENSG00000119421	ENSG00000119421	NDUFA8	9:122144057-122159819	Zika	Control	OK	2.27302	2.3265	0.0335496	0.0194018	0.9571	0.982616	no
ENSG00000119541	ENSG00000119541	VPS4B	18:63389189-63422483	Zika	Control	OK	6.89112	2.1417	-1.68598	-1.79646	0.0151	0.0799881	no
ENSG00000119616	ENSG00000119616	FCF1	14:74713143-74738678	Zika	Control	NOTEST	0.88614	0	#NAME?	0	1	1	no
ENSG00000119630	ENSG00000119630	PGF	14:74941700-74955784	Zika	Control	NOTEST	1.0731	0.17071	-2.65217	0	1	1	no
ENSG00000119772	ENSG00000119772	DNMT3A	2:25227844-25342590	Zika	Control	OK	3.59027	4.33373	0.271519	0.166746	0.78235	0.905262	no
ENSG00000119782	ENSG00000119782	FKBP1B	2:24010080-24063681	Zika	Control	OK	3.43598	2.67614	-0.360569	-0.308292	0.64675	0.838029	no
ENSG00000119787	ENSG00000119787	ATL2	2:38293959-38377285	Zika	Control	OK	0.655818	3.62834	2.46794	1.05386	0.406	0.666831	no
ENSG00000119820	ENSG00000119820	YIPF4	2:32277909-32320802	Zika	Control	OK	13.0263	9.68939	-0.426954	-0.890656	0.1994	0.447534	no
ENSG00000119862	ENSG00000119862	LGALSL	2:64454091-64461381	Zika	Control	OK	4.22241	2.33738	-0.853177	-1.24904	0.07855	0.247359	no
ENSG00000119906	ENSG00000119906	SLF2	10:100911102-100965136	Zika	Control	OK	13.6669	13.8846	0.0227983	0.0553446	0.9387	0.973913	no
ENSG00000119912	ENSG00000119912	IDE	10:92451613-92574076	Zika	Control	NOTEST	0.504989	1.23868	1.29448	0	1	1	no
ENSG00000119969	ENSG00000119969	HELLS	10:94402496-94613919	Zika	Control	OK	1.60136	3.40659	1.08903	1.39777	0.0561	0.198414	no
ENSG00000120088	ENSG00000120088	CRHR1	17:45620327-46028550	Zika	Control	OK	2.23009	3.88407	0.800465	1.02207	0.1418	0.362594	no
ENSG00000120137	ENSG00000120137	PANK3	5:168548494-168579600	Zika	Control	OK	12.6048	20.1186	0.67456	1.48949	0.03955	0.157011	no
ENSG00000120370	ENSG00000120370	GORAB	1:168576472-171742247	Zika	Control	NOTEST	0.22628	0.541965	1.26009	0	1	1	no
ENSG00000120458	ENSG00000120458	MSANTD2	11:124766497-124834487	Zika	Control	OK	8.42526	10.1485	0.268471	0.529721	0.45275	0.704317	no
ENSG00000120519	ENSG00000120519	SLC10A7	4:146253974-146522071	Zika	Control	NOTEST	1.67024	0.391356	-2.0935	0	1	1	no
ENSG00000120686	ENSG00000120686	UFM1	13:38349816-38363619	Zika	Control	OK	13.6568	9.12787	-0.581269	-1.4675	0.03835	0.153585	no
ENSG00000120709	ENSG00000120709	FAM53C	5:138285264-138349729	Zika	Control	OK	12.9371	7.75549	-0.73823	-1.12002	0.1142	0.316841	no
ENSG00000120798	ENSG00000120798	NR2C1	12:95020228-95073703	Zika	Control	OK	2.48972	1.38893	-0.842007	-0.598526	0.3213	0.584209	no
ENSG00000120860	ENSG00000120860	CCDC53	12:102012918-102062149	Zika	Control	NOTEST	0.393005	1.06144	1.4334	0	1	1	no
ENSG00000120963	ENSG00000120963	ZNF706	8:101177755-101206193	Zika	Control	OK	5.26817	3.27415	-0.686184	-0.616258	0.38485	0.649055	no
ENSG00000121542	ENSG00000121542	SEC22A	3:123201926-123279897	Zika	Control	OK	6.23614	7.04358	0.175656	0.279663	0.6864	0.856818	no
ENSG00000121577	ENSG00000121577	POPDC2	3:119636456-119677454	Zika	Control	OK	0.896269	2.87914	1.68364	0.816769	0.2828	0.544747	no
ENSG00000121644	ENSG00000121644	DESI2	1:241848179-245127366	Zika	Control	NOTEST	0.148893	0.518265	1.79941	0	1	1	no
ENSG00000121940	ENSG00000121940	CLCC1	1:108815897-108963484	Zika	Control	OK	3.46815	4.23816	0.28927	0.426292	0.54615	0.775583	no
ENSG00000122557	ENSG00000122557	HERPUD2	7:35632658-35699413	Zika	Control	OK	5.55303	2.02885	-1.45262	-0.893324	0.2652	0.52607	no
ENSG00000122678	ENSG00000122678	POLM	7:44071855-44082540	Zika	Control	OK	1.12936	2.10752	0.900036	0.974144	0.16675	0.401205	no
ENSG00000122873	ENSG00000122873	CISD1	10:58269057-58290678	Zika	Control	OK	2.2526	0.0544301	-5.37104	-1.46765	0.40485	0.665788	no
ENSG00000122965	ENSG00000122965	RBM19	12:113816254-113966376	Zika	Control	OK	2.15052	2.77969	0.370238	0.304578	0.67075	0.848056	no
ENSG00000123219	ENSG00000123219	CENPK	5:65517765-65563171	Zika	Control	OK	1.86731	4.75598	1.34878	1.11025	0.16785	0.40296	no
ENSG00000123600	ENSG00000123600	METTL8	2:171317404-171485065	Zika	Control	NOTEST	0.631646	1.22045	0.950225	0	1	1	no
ENSG00000124120	ENSG00000124120	TTPAL	20:44475885-44495185	Zika	Control	OK	2.0008	1.31511	-0.605393	-0.929722	0.1942	0.440338	no
ENSG00000124172	ENSG00000124172	ATP5E	20:59019253-59032382	Zika	Control	OK	29.5379	28.2445	-0.0645994	-0.150886	0.8323	0.927955	no
ENSG00000124224	ENSG00000124224	PPP4R1L	20:58228939-58309439	Zika	Control	OK	5.05155	3.38399	-0.578001	-1.74187	0.0146	0.0781894	no
ENSG00000124370	ENSG00000124370	MCEE	2:71109578-71130239	Zika	Control	OK	3.75958	3.79858	0.0148891	0.0207442	0.9775	0.99009	no
ENSG00000124532	ENSG00000124532	MRS2	6:24402907-24537207	Zika	Control	OK	4.18919	3.2562	-0.363482	-0.646353	0.3539	0.617871	no
ENSG00000124786	ENSG00000124786	SLC35B3	6:8413067-8435483	Zika	Control	OK	3.23424	4.44433	0.45854	0.417539	0.557	0.783198	no
ENSG00000125149	ENSG00000125149	C16orf70	16:67109907-67151214	Zika	Control	OK	2.01618	2.75792	0.451954	0.285924	0.65335	0.840876	no
ENSG00000125503	ENSG00000125503	PPP1R12C	19:55090912-55117559	Zika	Control	OK	20.3947	17.8241	-0.194364	-0.42237	0.55075	0.778948	no
ENSG00000125629	ENSG00000125629	INSIG2	2:118088451-118112321	Zika	Control	OK	4.13387	1.36833	-1.59508	-2.35268	0.0044	0.0323881	yes
ENSG00000125633	ENSG00000125633	CCDC93	2:117859426-118055033	Zika	Control	OK	5.14929	5.98066	0.215931	0.324965	0.63555	0.830838	no
ENSG00000125804	ENSG00000125804	FAM182A	20:26053948-26082948	Zika	Control	OK	0.987929	2.24045	1.18131	1.59908	0.0481	0.179508	no
ENSG00000125863	ENSG00000125863	MKKS	20:10401008-10434222	Zika	Control	NOTEST	1.51812	0.00272945	-9.11946	0	1	1	no
ENSG00000125877	ENSG00000125877	ITPA	20:3208159-3226720	Zika	Control	OK	12.9731	13.4233	0.0492193	0.110751	0.87205	0.944927	no
ENSG00000125977	ENSG00000125977	EIF2S2	20:33983051-34112365	Zika	Control	OK	6.16801	2.49487	-1.30584	-0.68937	0.43055	0.68679	no
ENSG00000126088	ENSG00000126088	UROD	1:42176538-47996895	Zika	Control	OK	1.26016	3.07404	1.28653	0.18703	0.5011	0.743444	no
ENSG00000126583	ENSG00000126583	PRKCG	19:53882212-53907652	Zika	Control	OK	2.43538	2.17334	-0.164232	-0.160213	0.82285	0.923386	no
ENSG00000126767	ENSG00000126767	ELK1	X:47632968-47650604	Zika	Control	OK	2.61602	2.2624	-0.20952	-0.222241	0.73575	0.883823	no
ENSG00000126953	ENSG00000126953	TIMM8A	X:101345577-101349196	Zika	Control	NOTEST	4.38285e-05	1.109	14.627	0	1	1	no
ENSG00000128699	ENSG00000128699	ORMDL1	2:189770322-189877629	Zika	Control	OK	5.55779	8.68967	0.644791	1.02019	0.1519	0.378825	no
ENSG00000129317	ENSG00000129317	PUS7L	12:43718992-43758817	Zika	Control	OK	2.25393	0.667439	-1.75573	-1.60585	0.08205	0.255196	no
ENSG00000130023	ENSG00000130023	ERMARD	6:169751606-169781584	Zika	Control	OK	3.75939	2.34466	-0.681123	-1.24981	0.07435	0.239305	no
ENSG00000130312	ENSG00000130312	MRPL34	19:17292130-17334829	Zika	Control	OK	3.47632	2.1863	-0.669069	-0.252259	0.7606	0.895078	no
ENSG00000130349	ENSG00000130349	C6orf203	6:107028212-107051342	Zika	Control	OK	1.2719	2.9491	1.21329	1.6867	0.0229	0.107097	no
ENSG00000130540	ENSG00000130540	SULT4A1	22:43824508-43862503	Zika	Control	OK	4.54834	4.55763	0.00294362	0.0044904	0.9867	0.993812	no
ENSG00000130600	ENSG00000130600	H19	11:1995162-2001470	Zika	Control	NOTEST	0.852139	0	#NAME?	0	1	1	no
ENSG00000130713	ENSG00000130713	EXOSC2	9:130693720-130708521	Zika	Control	NOTEST	0.39906	1.41431	1.82542	0	1	1	no
ENSG00000130741	ENSG00000130741	EIF2S3	X:24054671-24078807	Zika	Control	OK	14.3232	26.8106	0.904453	1.30144	0.06425	0.21734	no
ENSG00000131067	ENSG00000131067	GGT7	20:34844719-34927962	Zika	Control	OK	8.27227	10.1703	0.298005	0.541663	0.43465	0.690525	no
ENSG00000131080	ENSG00000131080	EDA2R	X:66594397-66639298	Zika	Control	OK	4.43214	4.14867	-0.095355	-0.224333	0.74985	0.889107	no
ENSG00000131788	ENSG00000131788	PIAS3	1:145845628-145859779	Zika	Control	OK	2.04333	0.00335924	-9.24857	-0.261931	0.22475	0.48167	no
ENSG00000132323	ENSG00000132323	ILKAP	2:238170400-238203729	Zika	Control	OK	0	2.16567	inf	nan	0.12325	0.332676	no
ENSG00000132406	ENSG00000132406	TMEM128	4:4235541-4248212	Zika	Control	OK	7.56386	5.2054	-0.539114	-1.20891	0.08705	0.265089	no
ENSG00000132485	ENSG00000132485	ZRANB2	1:71048854-71081297	Zika	Control	OK	14.4711	26.1262	0.852328	2.21695	0.00185	0.016825	yes
ENSG00000132570	ENSG00000132570	PCBD2	5:134904711-135011707	Zika	Control	NOTEST	0.145002	1.30485	3.16974	0	1	1	no
ENSG00000133393	ENSG00000133393	FOPNL	16:15865673-15888652	Zika	Control	NOTEST	0.000284713	1.12866	11.9528	0	1	1	no
ENSG00000133466	ENSG00000133466	C1QTNF6	22:37125837-37199385	Zika	Control	NOTEST	1.33804	1.1468	-0.222508	0	1	1	no
ENSG00000133519	ENSG00000133519	ZDHHC8P1	22:23390605-23402726	Zika	Control	NOTEST	0.294714	1.26827	2.10547	0	1	1	no
ENSG00000133640	ENSG00000133640	LRRIQ1	12:85036313-85264457	Zika	Control	NOTEST	0.59313	0.77685	0.389287	0	1	1	no
ENSG00000133703	ENSG00000133703	KRAS	12:25195215-25250975	Zika	Control	OK	7.75821	7.53294	-0.0425115	-0.0387778	0.9553	0.981604	no
ENSG00000133704	ENSG00000133704	IPO8	12:30628987-30695986	Zika	Control	OK	1.82079	2.34054	0.362279	0.498811	0.4785	0.724362	no
ENSG00000133874	ENSG00000133874	RNF122	8:33547754-33567125	Zika	Control	OK	0.673796	2.86392	2.08761	1.03815	0.2448	0.503164	no
ENSG00000133935	ENSG00000133935	C14orf1	14:75574887-76084585	Zika	Control	OK	21.3002	18.9712	-0.167062	-0.338133	0.62905	0.827043	no
ENSG00000134058	ENSG00000134058	CDK7	5:69234740-69277430	Zika	Control	OK	4.80016	0	#NAME?	nan	0.0909	0.272874	no
ENSG00000134152	ENSG00000134152	KATNBL1	15:34140673-34210096	Zika	Control	OK	5.24729	5.0437	-0.0570911	-0.0826902	0.90785	0.959875	no
ENSG00000134198	ENSG00000134198	TSPAN2	1:115046773-115089500	Zika	Control	NOTEST	1.31266	0.920691	-0.511702	0	1	1	no
ENSG00000134324	ENSG00000134324	LPIN1	2:11677594-11827409	Zika	Control	OK	7.14601	4.53395	-0.656369	-1.0556	0.13735	0.355134	no
ENSG00000134363	ENSG00000134363	FST	5:53480408-53487134	Zika	Control	OK	5.65001	2.62459	-1.10616	-1.55062	0.0417	0.16339	no
ENSG00000134375	ENSG00000134375	TIMM17A	1:201031135-201970661	Zika	Control	NOTEST	0	0.21016	inf	0	1	1	no
ENSG00000134490	ENSG00000134490	TMEM241	18:23134563-23437961	Zika	Control	NOTEST	1.48534	0.00104573	-10.4721	0	1	1	no
ENSG00000134597	ENSG00000134597	RBMX2	X:130401968-130415296	Zika	Control	OK	3.70336	1.09952	-1.75196	-1.70951	0.03355	0.139871	no
ENSG00000134809	ENSG00000134809	TIMM10	11:57528462-57551502	Zika	Control	OK	6.76231	10.1564	0.586794	1.17994	0.09425	0.279604	no
ENSG00000134852	ENSG00000134852	CLOCK	4:55395956-55547889	Zika	Control	OK	9.77	6.58991	-0.568099	-1.83878	0.01085	0.062717	no
ENSG00000134987	ENSG00000134987	WDR36	5:111070061-111130502	Zika	Control	OK	4.50621	2.507	-0.845949	-1.29087	0.0734	0.237655	no
ENSG00000135070	ENSG00000135070	ISCA1	9:86264545-86282538	Zika	Control	OK	3.83171	7.02692	0.874906	0.964535	0.1866	0.429374	no
ENSG00000135119	ENSG00000135119	RNFT2	12:116738177-116853631	Zika	Control	NOTEST	0.203517	0.984095	2.27365	0	1	1	no
ENSG00000135341	ENSG00000135341	MAP3K7	6:90513491-90587045	Zika	Control	OK	4.84532	4.11138	-0.236968	-0.204459	0.76855	0.898592	no
ENSG00000135447	ENSG00000135447	PPP1R1A	12:54549349-54588659	Zika	Control	OK	9.25261	5.30784	-0.801735	-0.84731	0.2351	0.492758	no
ENSG00000135469	ENSG00000135469	COQ10A	12:56266857-56270966	Zika	Control	OK	0.870913	3.11679	1.83946	2.24295	0.011	0.0634543	no
ENSG00000135535	ENSG00000135535	CD164	6:109366510-109382559	Zika	Control	NOTEST	1.12492	0	#NAME?	0	1	1	no
ENSG00000135541	ENSG00000135541	AHI1	6:135283531-135497776	Zika	Control	OK	5.90576	5.55861	-0.0873973	-0.206502	0.7685	0.898592	no
ENSG00000135549	ENSG00000135549	PKIB	6:122471916-122726377	Zika	Control	OK	2.29008	7.74001	1.75694	1.1612	0.21655	0.471499	no
ENSG00000135766	ENSG00000135766	EGLN1	1:231363062-231425044	Zika	Control	OK	10.8963	6.40984	-0.765478	-1.38703	0.0514	0.186889	no
ENSG00000135845	ENSG00000135845	PIGC	1:171841497-172468831	Zika	Control	OK	2.6243	2.16344	-0.278605	-0.260079	0.71245	0.871421	no
ENSG00000136152	ENSG00000136152	COG3	13:45464897-45536633	Zika	Control	OK	5.54913	3.17575	-0.805162	-0.848413	0.25295	0.51173	no
ENSG00000136169	ENSG00000136169	SETDB2	13:49444373-49495003	Zika	Control	NOTEST	1.42574	1.11372	-0.356325	0	1	1	no
ENSG00000136243	ENSG00000136243	NUPL2	7:23181826-23201011	Zika	Control	OK	3.97061	2.46287	-0.689018	-1.01028	0.1561	0.385221	no
ENSG00000136267	ENSG00000136267	DGKB	7:14145048-14903361	Zika	Control	OK	1.31067	9.7082	2.8889	4.43081	5e-05	0.000872407	yes
ENSG00000136816	ENSG00000136816	TOR1B	9:129803152-129824158	Zika	Control	OK	1.86839	2.78807	0.577474	0.771529	0.2765	0.537447	no
ENSG00000136933	ENSG00000136933	RABEPK	9:125200541-125234158	Zika	Control	NOTEST	0.430022	1.17145	1.44582	0	1	1	no
ENSG00000136936	ENSG00000136936	XPA	9:97674567-97697357	Zika	Control	OK	3.43488	3.18212	-0.110274	-0.133189	0.84995	0.935651	no
ENSG00000136982	ENSG00000136982	DSCC1	8:119833975-119856010	Zika	Control	OK	0.728356	3.18539	2.12876	1.66308	0.04285	0.166465	no
ENSG00000137074	ENSG00000137074	APTX	9:32972449-33025168	Zika	Control	OK	2.72657	2.85553	0.0666751	0.0993671	0.88515	0.950809	no
ENSG00000137135	ENSG00000137135	ARHGEF39	9:35658289-35681159	Zika	Control	OK	3.51256	4.87664	0.473367	1.01796	0.1486	0.374027	no
ENSG00000137145	ENSG00000137145	DENND4C	9:19230409-19374427	Zika	Control	OK	3.66685	6.02284	0.715901	0.482205	0.3574	0.620838	no
ENSG00000137812	ENSG00000137812	CASC5	15:40594019-40664342	Zika	Control	OK	0.634834	5.14015	3.01736	2.23109	0.0516	0.187375	no
ENSG00000137821	ENSG00000137821	LRRC49	15:70829129-71053657	Zika	Control	OK	6.87457	5.03715	-0.448661	-1.06801	0.12975	0.343722	no
ENSG00000138018	ENSG00000138018	EPT1	2:26308172-26395891	Zika	Control	OK	1.27517	2.61434	1.03576	0.615408	0.414	0.672617	no
ENSG00000138399	ENSG00000138399	FASTKD1	2:169528768-169573873	Zika	Control	OK	1.89144	0	#NAME?	nan	0.1853	0.427542	no
ENSG00000138411	ENSG00000138411	HECW2	2:196194369-196592611	Zika	Control	OK	1.48043	2.79473	0.916689	1.32956	0.0651	0.219427	no
ENSG00000138463	ENSG00000138463	DIRC2	3:122794794-122892447	Zika	Control	OK	1.88366	1.53764	-0.292818	-0.188239	0.79525	0.909604	no
ENSG00000138614	ENSG00000138614	VWA9	15:65578752-65611289	Zika	Control	OK	7.67212	1.90085	-2.01298	-1.23051	0.15735	0.387224	no
ENSG00000138653	ENSG00000138653	NDST4	4:114823297-115113930	Zika	Control	OK	3.02992	4.10839	0.439296	0.416253	0.5301	0.762911	no
ENSG00000138769	ENSG00000138769	CDKL2	4:75576547-75630716	Zika	Control	NOTEST	0.609203	0.540717	-0.172049	0	1	1	no
ENSG00000138780	ENSG00000138780	GSTCD	4:105552619-106022478	Zika	Control	OK	2.16765	0.60709	-1.83615	-0.980345	0.23975	0.49825	no
ENSG00000138795	ENSG00000138795	LEF1	4:108047467-108256836	Zika	Control	NOTEST	1.20717	0.0201945	-5.90152	0	1	1	no
ENSG00000139163	ENSG00000139163	ETNK1	12:22625074-22690665	Zika	Control	OK	8.88823	17.1654	0.949539	1.75512	0.02735	0.121172	no
ENSG00000139200	ENSG00000139200	PIANP	12:6693791-6700894	Zika	Control	NOTEST	1.43499	0.177961	-3.01141	0	1	1	no
ENSG00000139323	ENSG00000139323	POC1B	12:89419717-89548005	Zika	Control	OK	1.83884	1.38242	-0.411594	-0.200815	0.7351	0.883433	no
ENSG00000139546	ENSG00000139546	TARBP2	12:53500161-53506431	Zika	Control	OK	2.05796	1.45517	-0.500027	-0.715379	0.30515	0.568956	no
ENSG00000139746	ENSG00000139746	RBM26	13:79311823-79424328	Zika	Control	OK	20.3482	23.2847	0.19448	0.564735	0.4208	0.678203	no
ENSG00000139767	ENSG00000139767	SRRM4	12:118981494-119163051	Zika	Control	OK	3.0049	4.14312	0.463403	0.656905	0.35065	0.615237	no
ENSG00000139793	ENSG00000139793	MBNL2	13:97221433-97394120	Zika	Control	OK	8.163	4.20262	-0.957811	-1.39856	0.05555	0.197159	no
ENSG00000139800	ENSG00000139800	ZIC5	13:99962963-99971909	Zika	Control	OK	15.6798	15.2844	-0.0368431	-0.110581	0.8732	0.945284	no
ENSG00000139880	ENSG00000139880	CDH24	14:23047061-23057538	Zika	Control	OK	7.43143	19.2394	1.37235	3.0578	5e-05	0.000872407	yes
ENSG00000140299	ENSG00000140299	BNIP2	15:59594874-59689534	Zika	Control	NOTEST	0.635181	0.347084	-0.871882	0	1	1	no
ENSG00000140367	ENSG00000140367	UBE2Q2	15:75843284-75901078	Zika	Control	OK	3.9704	4.96237	0.321745	0.478238	0.48495	0.729982	no
ENSG00000140396	ENSG00000140396	NCOA2	8:70109761-70403805	Zika	Control	OK	12.415	8.18209	-0.601547	-1.27256	0.07115	0.232931	no
ENSG00000140474	ENSG00000140474	ULK3	15:74836115-74843346	Zika	Control	OK	5.47646	4.22731	-0.373506	-0.571907	0.4197	0.67728	no
ENSG00000140545	ENSG00000140545	MFGE8	15:88898576-88913411	Zika	Control	OK	2.51891	8.66657	1.78266	1.46402	0.0827	0.256597	no
ENSG00000140600	ENSG00000140600	SH3GL3	15:83447227-83618749	Zika	Control	NOTEST	1.4393	0.553632	-1.37837	0	1	1	no
ENSG00000140995	ENSG00000140995	DEF8	16:89947924-89968748	Zika	Control	OK	2.04299	1.84416	-0.147717	-0.21093	0.7682	0.898591	no
ENSG00000141644	ENSG00000141644	MBD1	18:50266881-50281774	Zika	Control	OK	6.43264	2.98587	-1.10726	-1.61983	0.0291	0.126273	no
ENSG00000142188	ENSG00000142188	TMEM50B	21:33402895-33480043	Zika	Control	OK	9.53342	5.49076	-0.79599	-1.18837	0.1154	0.318981	no
ENSG00000142794	ENSG00000142794	NBPF3	1:21440127-21485005	Zika	Control	NOTEST	0.795294	0.222969	-1.83464	0	1	1	no
ENSG00000143106	ENSG00000143106	PSMA5	1:109399030-109426457	Zika	Control	OK	18.1944	19.2867	0.0841092	0.138478	0.8428	0.932501	no
ENSG00000143110	ENSG00000143110	C1orf162	1:111280058-111478512	Zika	Control	NOTEST	0.196226	0.150901	-0.37891	0	1	1	no
ENSG00000143158	ENSG00000143158	MPC2	1:167916727-168075843	Zika	Control	NOTEST	0	1.22305	inf	0	1	1	no
ENSG00000143178	ENSG00000143178	TBX19	1:168281039-168314426	Zika	Control	NOTEST	1.07163	0.672427	-0.672357	0	1	1	no
ENSG00000143353	ENSG00000143353	LYPLAL1	1:214344171-219213219	Zika	Control	NOTEST	1.53211	1.08759	-0.494381	0	1	1	no
ENSG00000143429	ENSG00000143429	AC027612.6	2:91589493-91660017	Zika	Control	OK	0.758241	1.93545	1.35194	0.738671	0.2904	0.553055	no
ENSG00000143498	ENSG00000143498	TAF1A	1:219968600-222593032	Zika	Control	NOTEST	0.514037	0.127353	-2.01304	0	1	1	no
ENSG00000143643	ENSG00000143643	TTC13	1:230906242-230978875	Zika	Control	OK	3.958	2.50673	-0.658966	-0.568084	0.4373	0.692477	no
ENSG00000143797	ENSG00000143797	MBOAT2	2:8852449-9003813	Zika	Control	OK	1.10626	3.0026	1.44053	0.819413	0.27105	0.532196	no
ENSG00000144021	ENSG00000144021	CIAO1	2:96266131-96274194	Zika	Control	NOTEST	1.54162	1.36307	-0.177588	0	1	1	no
ENSG00000144199	ENSG00000144199	FAHD2B	2:97083582-97094882	Zika	Control	OK	1.63021	3.13519	0.943495	1.16574	0.09765	0.286444	no
ENSG00000144224	ENSG00000144224	UBXN4	2:135741618-135785055	Zika	Control	OK	25.6429	29.7202	0.212885	0.545361	0.4359	0.691816	no
ENSG00000144231	ENSG00000144231	POLR2D	2:127843550-127858157	Zika	Control	NOTEST	0.917936	1.21985	0.410241	0	1	1	no
ENSG00000144233	ENSG00000144233	AMMECR1L	2:127861629-127885922	Zika	Control	OK	9.61151	4.4749	-1.10291	-1.65442	0.0467	0.176003	no
ENSG00000144455	ENSG00000144455	SUMF1	3:3700813-4467281	Zika	Control	OK	4.95334	3.44824	-0.522543	-0.325155	0.62115	0.822891	no
ENSG00000144659	ENSG00000144659	SLC25A38	3:39383191-39397351	Zika	Control	OK	1.92976	1.10578	-0.803359	-0.515413	0.5233	0.758766	no
ENSG00000144840	ENSG00000144840	RABL3	3:120686680-120783069	Zika	Control	OK	0.559632	2.14828	1.94063	1.28348	0.16685	0.401293	no
ENSG00000145014	ENSG00000145014	TMEM44	3:194584010-194672477	Zika	Control	OK	2.15502	5.38179	1.32038	1.06145	0.15805	0.388271	no
ENSG00000145075	ENSG00000145075	CCDC39	3:180602129-180982753	Zika	Control	OK	4.66324	7.94179	0.768131	0.774919	0.27445	0.535376	no
ENSG00000145293	ENSG00000145293	ENOPH1	4:82422564-82461091	Zika	Control	OK	2.03205	1.90915	-0.0900076	-0.0293041	0.93435	0.971754	no
ENSG00000145349	ENSG00000145349	CAMK2D	4:113451031-113761927	Zika	Control	OK	5.39235	3.49169	-0.626992	-0.816866	0.2557	0.515228	no
ENSG00000145414	ENSG00000145414	NAF1	4:163108784-163166921	Zika	Control	NOTEST	0.613287	1.03785	0.758961	0	1	1	no
ENSG00000145428	ENSG00000145428	RNF175	4:153710124-153760235	Zika	Control	OK	0.997147	4.86587	2.28682	1.66787	0.0585	0.204043	no
ENSG00000145592	ENSG00000145592	RPL37	5:40825261-40835335	Zika	Control	NOTEST	0	0	0	0	1	1	no
ENSG00000145817	ENSG00000145817	YIPF5	5:144158158-144170714	Zika	Control	OK	7.02709	3.62153	-0.956329	-1.40735	0.0627	0.213579	no
ENSG00000145908	ENSG00000145908	ZNF300	5:150846522-150904983	Zika	Control	OK	9.07159	6.0125	-0.59339	-0.672331	0.3583	0.62179	no
ENSG00000146223	ENSG00000146223	RPL7L1	6:42879617-42889941	Zika	Control	OK	12.0382	13.5648	0.172245	0.340245	0.6115	0.816757	no
ENSG00000146409	ENSG00000146409	SLC18B1	6:132769369-132798553	Zika	Control	OK	3.27053	4.07703	0.317996	0.358185	0.60335	0.812032	no
ENSG00000146856	ENSG00000146856	AGBL3	7:134986280-135170795	Zika	Control	OK	0.727658	2.00852	1.4648	1.05582	0.15755	0.387514	no
ENSG00000147133	ENSG00000147133	TAF1	X:71366238-71532374	Zika	Control	OK	6.4314	5.97029	-0.107332	-0.163134	0.8192	0.921942	no
ENSG00000147255	ENSG00000147255	IGSF1	X:131273505-131578899	Zika	Control	OK	2.02021	0.572116	-1.82012	-1.53392	0.0563	0.198972	no
ENSG00000147421	ENSG00000147421	HMBOX1	8:28890393-29064939	Zika	Control	OK	13.1777	8.5023	-0.632178	-2.37432	0.00055	0.0064082	yes
ENSG00000147454	ENSG00000147454	SLC25A37	8:23528804-23575556	Zika	Control	NOTEST	0	0	0	0	1	1	no
ENSG00000147509	ENSG00000147509	RGS20	8:53851807-53959337	Zika	Control	OK	0.301583	3.27184	3.43947	2.06306	0.12675	0.338631	no
ENSG00000147535	ENSG00000147535	PLPP5	8:38231342-38382272	Zika	Control	OK	5.55517	7.4834	0.429863	0.293243	0.6838	0.855672	no
ENSG00000147576	ENSG00000147576	ADHFE1	8:66429027-66518524	Zika	Control	NOTEST	0.366614	0	#NAME?	0	1	1	no
ENSG00000147592	ENSG00000147592	LACTB2	8:70608576-70669174	Zika	Control	NOTEST	0.658899	0	#NAME?	0	1	1	no
ENSG00000147654	ENSG00000147654	EBAG9	8:109539710-109565996	Zika	Control	OK	1.30258	2.19603	0.753521	0.80657	0.25945	0.51921	no
ENSG00000147789	ENSG00000147789	ZNF7	8:144827463-144847509	Zika	Control	OK	2.67582	2.90368	0.117902	0.286662	0.6854	0.856023	no
ENSG00000147852	ENSG00000147852	VLDLR	9:2422701-2660053	Zika	Control	OK	2.65996	4.54287	0.7722	1.01883	0.1481	0.373101	no
ENSG00000148090	ENSG00000148090	AUH	9:91213814-91361913	Zika	Control	OK	7.31794	4.52721	-0.692817	-1.68994	0.02075	0.100191	no
ENSG00000148120	ENSG00000148120	C9orf3	9:94726700-95087218	Zika	Control	NOTEST	1.34311	1.71057	0.348903	0	1	1	no
ENSG00000148153	ENSG00000148153	INIP	9:112683737-112718271	Zika	Control	OK	2.38383	0.929418	-1.35888	-0.866918	0.25305	0.511785	no
ENSG00000148362	ENSG00000148362	C9orf142	9:136992417-136993984	Zika	Control	OK	2.18894	3.60247	0.718754	0.541803	0.4598	0.709505	no
ENSG00000148384	ENSG00000148384	INPP5E	9:136428618-136439822	Zika	Control	OK	10.2992	9.98483	-0.0447186	-0.077458	0.9046	0.959051	no
ENSG00000148634	ENSG00000148634	HERC4	10:67921898-68075348	Zika	Control	OK	2.30766	2.36965	0.0382444	0.0598817	0.93245	0.970707	no
ENSG00000148690	ENSG00000148690	FRA10AC1	10:93667882-93702572	Zika	Control	OK	8.5958	4.81827	-0.835118	-1.11012	0.11005	0.309335	no
ENSG00000148848	ENSG00000148848	ADAM12	10:126012380-126388455	Zika	Control	NOTEST	0.266686	1.09145	2.03303	0	1	1	no
ENSG00000149089	ENSG00000149089	APIP	11:34731676-35020591	Zika	Control	OK	4.31927	3.64337	-0.245516	-0.177427	0.8019	0.913383	no
ENSG00000149231	ENSG00000149231	CCDC82	11:96352768-96389795	Zika	Control	OK	13.2755	8.98704	-0.562846	-1.25075	0.07855	0.247359	no
ENSG00000149499	ENSG00000149499	EML3	11:62602217-62615120	Zika	Control	NOTEST	1.29754	0.785349	-0.724368	0	1	1	no
ENSG00000149531	ENSG00000149531	FRG1BP	20:30377180-30408959	Zika	Control	OK	9.87097	12.4609	0.33614	0.716309	0.30855	0.5719	no
ENSG00000149639	ENSG00000149639	SOGA1	20:36777441-36863686	Zika	Control	OK	10.4223	11.2204	0.106458	0.218917	0.76055	0.895078	no
ENSG00000150401	ENSG00000150401	DCUN1D2	13:113455818-113490952	Zika	Control	OK	3.34411	4.18321	0.322987	0.3072	0.6754	0.850979	no
ENSG00000150433	ENSG00000150433	TMEM218	11:125094980-125111763	Zika	Control	OK	0.620058	1.95632	1.65767	1.17462	0.1605	0.392027	no
ENSG00000150627	ENSG00000150627	WDR17	4:176065833-176180159	Zika	Control	OK	9.08793	7.3508	-0.306052	-0.700413	0.32325	0.586305	no
ENSG00000150787	ENSG00000150787	PTS	11:112226364-112269955	Zika	Control	OK	4.74087	4.18912	-0.178507	-0.189563	0.78105	0.904283	no
ENSG00000151092	ENSG00000151092	NGLY1	3:25718943-25794534	Zika	Control	OK	2.25743	0.69081	-1.70832	-1.01911	0.1597	0.390559	no
ENSG00000151239	ENSG00000151239	TWF1	12:43793722-43806428	Zika	Control	OK	4.82551	1.19623	-2.01219	-1.6765	0.07225	0.235116	no
ENSG00000151292	ENSG00000151292	CSNK1G3	5:123512098-123617045	Zika	Control	OK	5.65693	1.39555	-2.01919	-2.23928	0.00945	0.0572468	no
ENSG00000151532	ENSG00000151532	VTI1A	10:112374017-112827761	Zika	Control	OK	0.424695	2.4459	2.52587	0.886127	0.2427	0.501034	no
ENSG00000151746	ENSG00000151746	BICD1	12:32104116-32383841	Zika	Control	OK	1.58858	3.32795	1.0669	1.43893	0.0438	0.168764	no
ENSG00000151923	ENSG00000151923	TIAL1	10:119571790-119597029	Zika	Control	OK	6.86246	10.845	0.660227	1.38778	0.04875	0.180646	no
ENSG00000152102	ENSG00000152102	FAM168B	2:131047800-131093487	Zika	Control	OK	9.55879	7.58379	-0.33391	-0.29253	0.69195	0.859875	no
ENSG00000152219	ENSG00000152219	ARL14EP	11:30323050-30338410	Zika	Control	OK	3.44571	4.05042	0.233269	0.237506	0.6644	0.845714	no
ENSG00000152439	ENSG00000152439	ZNF773	19:57487710-57518404	Zika	Control	OK	3.02472	1.34387	-1.17041	-1.59249	0.0374	0.150849	no
ENSG00000152455	ENSG00000152455	SUV39H2	10:14878819-14954432	Zika	Control	OK	2.65741	1.78913	-0.570757	-0.456889	0.52025	0.756445	no
ENSG00000152520	ENSG00000152520	PAN3	13:28138250-28295335	Zika	Control	OK	22.2579	13.9199	-0.677168	-1.85676	0.0104	0.0610142	no
ENSG00000152558	ENSG00000152558	TMEM123	11:102396326-102498801	Zika	Control	OK	0.023917	4.98951	7.70472	1.04577	0.3656	0.628898	no
ENSG00000152578	ENSG00000152578	GRIA4	11:105609993-105982433	Zika	Control	OK	2.93579	2.27113	-0.370343	-0.658059	0.3565	0.619807	no
ENSG00000152620	ENSG00000152620	NADK2	5:36192591-36242442	Zika	Control	OK	4.58284	5.48751	0.259911	0.330056	0.6254	0.825348	no
ENSG00000152683	ENSG00000152683	SLC30A6	2:32165840-32224379	Zika	Control	NOTEST	1.128	0.000514938	-11.0971	0	1	1	no
ENSG00000152767	ENSG00000152767	FARP1	13:98142561-98578830	Zika	Control	OK	5.64075	5.9993	0.0889051	0.091067	0.89905	0.957086	no
ENSG00000153006	ENSG00000153006	SREK1IP1	5:64718143-64768685	Zika	Control	OK	6.84725	0.000474067	-13.8181	-0.0153034	0.2532	0.511942	no
ENSG00000153094	ENSG00000153094	BCL2L11	2:111120654-111168507	Zika	Control	OK	4.21294	6.44393	0.613114	1.48607	0.0387	0.154461	no
ENSG00000153214	ENSG00000153214	TMEM87B	2:112055222-112119418	Zika	Control	OK	1.17197	2.77356	1.24281	1.63093	0.0349	0.143802	no
ENSG00000153291	ENSG00000153291	SLC25A27	6:46652914-46735693	Zika	Control	OK	0.527437	2.45938	2.22122	1.87127	0.03085	0.131803	no
ENSG00000153914	ENSG00000153914	SREK1	5:66139970-66183615	Zika	Control	OK	11.8514	7.49063	-0.661894	-1.88835	0.0088	0.0545484	no
ENSG00000154059	ENSG00000154059	IMPACT	18:24426615-24453535	Zika	Control	OK	2.53158	2.52253	-0.00516286	-0.00318448	0.98505	0.993653	no
ENSG00000154079	ENSG00000154079	SDHAF4	6:70566916-70589933	Zika	Control	OK	1.28586	2.16226	0.749802	0.717127	0.301	0.564926	no
ENSG00000154548	ENSG00000154548	SRSF12	6:89095698-89118081	Zika	Control	OK	0.413848	4.73673	3.51672	2.23021	0.1219	0.330231	no
ENSG00000154655	ENSG00000154655	L3MBTL4	18:5954705-6415237	Zika	Control	OK	1.74941	5.73078	1.71187	3.02461	0.0014	0.0135429	yes
ENSG00000155100	ENSG00000155100	OTUD6B	8:91070195-91087204	Zika	Control	OK	4.74192	2.28792	-1.05143	-1.11042	0.13275	0.348858	no
ENSG00000155189	ENSG00000155189	AGPAT5	8:6708356-6761705	Zika	Control	OK	7.38249	4.73702	-0.640129	-1.36374	0.05725	0.201122	no
ENSG00000155254	ENSG00000155254	MARVELD1	10:97713134-97718152	Zika	Control	OK	0.533059	2.40228	2.17204	1.37053	0.18375	0.425728	no
ENSG00000155256	ENSG00000155256	ZFYVE27	10:97737120-97760907	Zika	Control	OK	1.97594	2.67223	0.435502	0.241231	0.7578	0.893287	no
ENSG00000155329	ENSG00000155329	ZCCHC10	5:132996984-133026604	Zika	Control	OK	2.44023	2.22167	-0.135374	-0.0573245	0.91255	0.962358	no
ENSG00000155511	ENSG00000155511	GRIA1	5:153489614-153813920	Zika	Control	OK	5.16658	4.38962	-0.235113	-0.341152	0.60785	0.814634	no
ENSG00000155970	ENSG00000155970	MICU3	8:17027237-17122644	Zika	Control	OK	4.92262	3.86089	-0.350493	-0.508819	0.4794	0.725258	no
ENSG00000156017	ENSG00000156017	CARNMT1	9:74952967-75028423	Zika	Control	NOTEST	1.30716	1.43648	0.136103	0	1	1	no
ENSG00000156030	ENSG00000156030	ELMSAN1	14:73715121-73787258	Zika	Control	OK	5.33891	1.9327	-1.46593	-2.12603	0.0081	0.0512661	no
ENSG00000156171	ENSG00000156171	DRAM2	1:111117130-111185198	Zika	Control	OK	6.05269	8.56881	0.501519	0.602062	0.4102	0.6696	no
ENSG00000156172	ENSG00000156172	C8orf37	8:95204455-95810136	Zika	Control	OK	3.15991	4.34093	0.45812	0.77594	0.2511	0.510178	no
ENSG00000156345	ENSG00000156345	CDK20	9:87964808-87974862	Zika	Control	NOTEST	1.17256	0.46011	-1.34961	0	1	1	no
ENSG00000156374	ENSG00000156374	PCGF6	10:103302795-103351134	Zika	Control	OK	3.85717	5.89999	0.61317	0.680405	0.30225	0.566163	no
ENSG00000156469	ENSG00000156469	MTERF3	8:96239397-96261610	Zika	Control	OK	4.41339	3.64859	-0.274547	-0.540051	0.4442	0.698168	no
ENSG00000156500	ENSG00000156500	FAM122C	X:134769565-134854710	Zika	Control	OK	2.26358	0.407841	-2.47253	-0.982187	0.2434	0.5016	no
ENSG00000156639	ENSG00000156639	ZFAND3	6:37819498-38154627	Zika	Control	OK	2.20969	5.71014	1.36968	0.642744	0.42045	0.677875	no
ENSG00000156642	ENSG00000156642	NPTN	15:73443157-73634134	Zika	Control	OK	12.1918	19.3064	0.663166	1.23713	0.0862	0.263409	no
ENSG00000156689	ENSG00000156689	GLYATL2	11:58834064-59058659	Zika	Control	OK	1.38434	3.51559	1.34457	0.999833	0.1323	0.348193	no
ENSG00000156795	ENSG00000156795	WDYHV1	8:123416724-123467230	Zika	Control	NOTEST	1.12968	1.03174	-0.130834	0	1	1	no
ENSG00000156925	ENSG00000156925	ZIC3	X:137566517-137577830	Zika	Control	OK	22.4741	35.2009	0.647347	2.11629	0.0025	0.021094	yes
ENSG00000157107	ENSG00000157107	FCHO2	5:72955980-73090522	Zika	Control	OK	5.75435	3.95927	-0.539417	-0.908017	0.20495	0.455864	no
ENSG00000157181	ENSG00000157181	C1orf27	1:184387057-186421378	Zika	Control	NOTEST	0.319695	0.333106	0.0592846	0	1	1	no
ENSG00000157191	ENSG00000157191	NECAP2	1:16004235-16644683	Zika	Control	OK	2.1291	2.34625	0.140112	0.122878	0.87135	0.944585	no
ENSG00000157193	ENSG00000157193	LRP8	1:52404563-53328070	Zika	Control	OK	11.7358	13.4724	0.199092	0.305945	0.662	0.844091	no
ENSG00000157353	ENSG00000157353	FUK	16:70454420-70480274	Zika	Control	NOTEST	0.579042	0.821298	0.504238	0	1	1	no
ENSG00000157741	ENSG00000157741	UBN2	7:139231484-139308236	Zika	Control	OK	3.23787	1.21706	-1.41164	-1.97106	0.00715	0.0468696	yes
ENSG00000157869	ENSG00000157869	RAB28	4:13361353-13484365	Zika	Control	OK	3.41508	6.60191	0.950965	1.23627	0.0945	0.280052	no
ENSG00000158161	ENSG00000158161	EYA3	1:27404225-28582983	Zika	Control	OK	1.92393	1.71727	-0.163938	-0.0729012	0.85445	0.937628	no
ENSG00000158427	ENSG00000158427	TMSB15B	X:103917410-103966712	Zika	Control	NOTEST	1.43814	0.878718	-0.710734	0	1	1	no
ENSG00000158623	ENSG00000158623	COPG2	7:130486041-130687432	Zika	Control	OK	64.3607	52.9874	-0.280531	-0.772181	0.2684	0.529642	no
ENSG00000158691	ENSG00000158691	ZSCAN12	6:28378850-28399734	Zika	Control	OK	3.20429	2.33813	-0.45465	-0.885303	0.2057	0.456957	no
ENSG00000158717	ENSG00000158717	RNF166	16:88696494-88706421	Zika	Control	OK	1.75935	1.41394	-0.315322	-0.312506	0.6356	0.830838	no
ENSG00000158985	ENSG00000158985	CDC42SE2	5:131245492-131398447	Zika	Control	OK	7.50904	8.62002	0.199063	0.377056	0.5678	0.790059	no
ENSG00000159055	ENSG00000159055	MIS18A	21:32268218-32280988	Zika	Control	OK	0.00161242	5.30531	11.684	0.0686412	0.24605	0.504838	no
ENSG00000159208	ENSG00000159208	CIART	1:150282541-150287093	Zika	Control	NOTEST	1.60015	0.200702	-2.99508	0	1	1	no
ENSG00000159714	ENSG00000159714	ZDHHC1	16:67394418-67416833	Zika	Control	NOTEST	0.978307	0.456934	-1.0983	0	1	1	no
ENSG00000160097	ENSG00000160097	FNDC5	1:32365112-33036992	Zika	Control	OK	2.94424	4.90228	0.735556	0.266106	0.66585	0.846683	no
ENSG00000160201	ENSG00000160201	U2AF1	21:43092955-43107631	Zika	Control	NOTEST	0.654602	0.449321	-0.54287	0	1	1	no
ENSG00000160216	ENSG00000160216	AGPAT3	21:43865185-43987175	Zika	Control	NOTEST	0.461465	0.492513	0.0939399	0	1	1	no
ENSG00000160233	ENSG00000160233	LRRC3	21:44455485-44479926	Zika	Control	OK	1.79604	1.31495	-0.449817	-0.361165	0.59045	0.803934	no
ENSG00000160256	ENSG00000160256	FAM207A	21:44940009-44978410	Zika	Control	NOTEST	4.6162e-05	0.821424	14.1191	0	1	1	no
ENSG00000160325	ENSG00000160325	CACFD1	9:133459964-133470962	Zika	Control	OK	2.93221	1.1373	-1.36638	-1.04522	0.1753	0.413954	no
ENSG00000160439	ENSG00000160439	RDH13	19:55006192-55071291	Zika	Control	OK	2.52378	2.09774	-0.266754	-0.519031	0.467	0.715072	no
ENSG00000160679	ENSG00000160679	CHTOP	1:152759560-153646308	Zika	Control	OK	34.0879	30.1379	-0.177681	-0.587861	0.40235	0.664108	no
ENSG00000161048	ENSG00000161048	NAPEPLD	7:103099775-103149560	Zika	Control	NOTEST	1.15826	0.691536	-0.744085	0	1	1	no
ENSG00000161132	ENSG00000161132	XXbac-B444P24.10	22:20299759-20313216	Zika	Control	NOTEST	1.21224	0.506619	-1.25871	0	1	1	no
ENSG00000162595	ENSG00000162595	DIRAS3	1:67701465-68233120	Zika	Control	OK	3.28693	1.06058	-1.63189	-0.593339	0.38265	0.647354	no
ENSG00000162601	ENSG00000162601	MYSM1	1:55066358-58700092	Zika	Control	OK	14.2075	9.06797	-0.647801	-0.90501	0.1956	0.442236	no
ENSG00000162688	ENSG00000162688	AGL	1:99850083-99924023	Zika	Control	OK	3.03933	1.87219	-0.69903	-0.56559	0.4303	0.686779	no
ENSG00000162769	ENSG00000162769	FLVCR1	1:212285536-212899363	Zika	Control	OK	10.6745	7.25588	-0.556943	-0.861768	0.23635	0.493986	no
ENSG00000162959	ENSG00000162959	MEMO1	2:31864853-32039812	Zika	Control	OK	3.49301	1.99411	-0.808721	-1.07515	0.1218	0.330086	no
ENSG00000162971	ENSG00000162971	TYW5	2:199911255-200008540	Zika	Control	OK	5.10726	4.13429	-0.30491	-0.530012	0.45785	0.707887	no
ENSG00000162976	ENSG00000162976	PQLC3	2:11155197-11178874	Zika	Control	OK	0	1.72169	inf	nan	0.1613	0.393111	no
ENSG00000163002	ENSG00000163002	NUP35	2:183117512-183161680	Zika	Control	OK	1.36477	2.68477	0.976144	0.425396	0.6089	0.815077	no
ENSG00000163040	ENSG00000163040	CCDC74A	2:131527674-131533666	Zika	Control	OK	6.24885	10.2208	0.709847	0.823154	0.21955	0.47554	no
ENSG00000163072	ENSG00000163072	NOSTRIN	2:168455861-168913371	Zika	Control	OK	0.209817	1.92067	3.19441	0.775375	0.21115	0.464103	no
ENSG00000163138	ENSG00000163138	PACRGL	4:20696281-21948799	Zika	Control	OK	2.23792	0.000605094	-11.8527	-0.03168	0.2493	0.508201	no
ENSG00000163162	ENSG00000163162	RNF149	2:100820151-101308701	Zika	Control	OK	13.4557	10.65	-0.337368	-0.339729	0.644	0.836165	no
ENSG00000163249	ENSG00000163249	CCNYL1	2:207711539-207761839	Zika	Control	OK	3.90084	1.81618	-1.10287	-1.94518	0.0131	0.0722084	no
ENSG00000163319	ENSG00000163319	MRPS18C	4:83455931-83523348	Zika	Control	OK	6.00408	6.19668	0.0455521	0.0711285	0.9207	0.966161	no
ENSG00000163393	ENSG00000163393	SLC22A15	1:115976497-116070377	Zika	Control	OK	2.04198	1.52489	-0.421267	-0.531741	0.462	0.711189	no
ENSG00000163428	ENSG00000163428	LRRC58	3:120324508-120349339	Zika	Control	OK	2.13156	3.392	0.670226	0.814123	0.23695	0.494582	no
ENSG00000163541	ENSG00000163541	SUCLG1	2:84423522-84460045	Zika	Control	OK	5.59415	7.83855	0.486667	0.445615	0.48835	0.732981	no
ENSG00000163597	ENSG00000163597	SNHG16	17:76557765-76586956	Zika	Control	OK	2.37987	0.684997	-1.79671	-1.49745	0.0665	0.222554	no
ENSG00000163607	ENSG00000163607	GTPBP8	3:112990446-113183301	Zika	Control	NOTEST	1.66035	1.5276	-0.120219	0	1	1	no
ENSG00000163660	ENSG00000163660	CCNL1	3:157146507-157160760	Zika	Control	OK	18.9764	14.9863	-0.340563	-1.04293	0.1337	0.350182	no
ENSG00000163683	ENSG00000163683	SMIM14	4:39498754-39639090	Zika	Control	OK	0.939387	7.50214	2.99751	1.54922	0.18195	0.423269	no
ENSG00000163703	ENSG00000163703	CRELD1	3:9933821-9945441	Zika	Control	OK	2.71066	1.6121	-0.749704	-0.954942	0.18615	0.428688	no
ENSG00000163743	ENSG00000163743	RCHY1	4:75478911-75550473	Zika	Control	OK	3.00642	0.381595	-2.97793	-1.12011	0.4026	0.664108	no
ENSG00000163864	ENSG00000163864	NMNAT3	3:139389814-139678017	Zika	Control	OK	1.65071	2.36533	0.518948	0.677536	0.3506	0.615226	no
ENSG00000163879	ENSG00000163879	DNALI1	1:36412921-39788861	Zika	Control	OK	6.39057	7.59877	0.249822	0.109772	0.7617	0.895634	no
ENSG00000163945	ENSG00000163945	UVSSA	4:1347244-1395989	Zika	Control	OK	3.20888	3.02963	-0.0829287	-0.108321	0.8801	0.948559	no
ENSG00000163964	ENSG00000163964	PIGX	3:196639685-196736007	Zika	Control	OK	1.9363	2.36388	0.287852	0.226383	0.6833	0.855672	no
ENSG00000164049	ENSG00000164049	FBXW12	3:48372218-48401341	Zika	Control	NOTEST	0.546717	0.957293	0.808166	0	1	1	no
ENSG00000164054	ENSG00000164054	SHISA5	3:48467797-48504826	Zika	Control	OK	23.6728	23.0975	-0.0354936	-0.0801297	0.90735	0.959845	no
ENSG00000164066	ENSG00000164066	INTU	4:127632931-127726796	Zika	Control	OK	1.40803	7.74138	2.45892	3.72811	5e-05	0.000872407	yes
ENSG00000164073	ENSG00000164073	MFSD8	4:127917804-128039711	Zika	Control	OK	5.30764	4.83036	-0.135939	-0.216338	0.72515	0.878558	no
ENSG00000164100	ENSG00000164100	NDST3	4:118033617-118258648	Zika	Control	NOTEST	1.2237	0.000951853	-10.3282	0	1	1	no
ENSG00000164168	ENSG00000164168	TMEM184C	4:147617382-147684230	Zika	Control	OK	4.32888	1.54361	-1.48769	-2.11238	0.0083	0.0520425	no
ENSG00000164171	ENSG00000164171	ITGA2	5:52675192-53094787	Zika	Control	OK	2.63905	2.3038	-0.196001	-0.267707	0.7153	0.873452	no
ENSG00000164180	ENSG00000164180	TMEM161B	5:88189632-88498697	Zika	Control	OK	4.99103	2.76015	-0.85459	-1.13329	0.11875	0.324999	no
ENSG00000164182	ENSG00000164182	NDUFAF2	5:60945128-61153037	Zika	Control	OK	1.53445	2.38816	0.638185	0.267704	0.7107	0.870665	no
ENSG00000164294	ENSG00000164294	GPX8	5:55111215-55173175	Zika	Control	OK	5.08261	3.25916	-0.641071	-1.00321	0.1581	0.388326	no
ENSG00000164331	ENSG00000164331	ANKRA2	5:73552334-73583377	Zika	Control	OK	6.3506	5.17657	-0.294897	-0.558826	0.4443	0.698168	no
ENSG00000164332	ENSG00000164332	UBLCP1	5:159263080-159286040	Zika	Control	OK	6.44964	1.65364	-1.96358	-1.60449	0.08365	0.258466	no
ENSG00000164663	ENSG00000164663	USP49	6:41770175-41895361	Zika	Control	OK	7.64268	8.01591	0.0687882	0.1411	0.8431	0.932577	no
ENSG00000164815	ENSG00000164815	ORC5	7:104126340-104208047	Zika	Control	OK	2.12755	3.17416	0.577178	0.578855	0.3911	0.654597	no
ENSG00000165055	ENSG00000165055	METTL2B	7:128455839-128506602	Zika	Control	NOTEST	0.57468	0	#NAME?	0	1	1	no
ENSG00000165072	ENSG00000165072	MAMDC2	9:70033920-70258866	Zika	Control	OK	3.45155	3.68693	0.0951754	0.122195	0.86825	0.943595	no
ENSG00000165121	ENSG00000165121	RP11-213G2.3	9:85806077-85849511	Zika	Control	OK	3.40337	1.25198	-1.44275	-1.6803	0.03525	0.144486	no
ENSG00000165233	ENSG00000165233	CARD19	9:93096206-93113283	Zika	Control	OK	2.4837	1.36795	-0.860473	-0.694379	0.2884	0.551103	no
ENSG00000165533	ENSG00000165533	TTC8	14:88824152-88881078	Zika	Control	OK	4.98601	2.40273	-1.05321	-1.71156	0.0172	0.0881071	no
ENSG00000165626	ENSG00000165626	BEND7	10:13438483-13502976	Zika	Control	OK	7.62979	7.76862	0.0260162	0.0772973	0.91125	0.961743	no
ENSG00000165661	ENSG00000165661	QSOX2	9:136206332-136245841	Zika	Control	OK	7.02515	8.19041	0.221406	0.251475	0.72	0.875862	no
ENSG00000165898	ENSG00000165898	ISCA2	14:74476191-74612378	Zika	Control	NOTEST	1.00677	0.287534	-1.80793	0	1	1	no
ENSG00000165948	ENSG00000165948	IFI27L1	14:94081281-94103846	Zika	Control	OK	1.87929	2.04773	0.123836	0.142353	0.8426	0.932501	no
ENSG00000166105	ENSG00000166105	GLB1L3	11:134273528-134319564	Zika	Control	OK	4.17695	12.3845	1.56802	3.52919	5e-05	0.000872407	yes
ENSG00000166181	ENSG00000166181	API5	11:43311962-43494933	Zika	Control	OK	11.9184	11.3673	-0.0683038	-0.0715241	0.9239	0.966538	no
ENSG00000166359	ENSG00000166359	WDR88	19:33132091-33176549	Zika	Control	OK	0.698982	2.2712	1.70013	2.54825	0.003	0.0243253	yes
ENSG00000166450	ENSG00000166450	PRTG	15:55611545-55743090	Zika	Control	OK	7.4077	4.36111	-0.76433	-1.63287	0.0211	0.101327	no
ENSG00000166452	ENSG00000166452	AKIP1	11:8911138-8933006	Zika	Control	OK	3.30738	5.58445	0.755726	0.799832	0.2493	0.508201	no
ENSG00000166664	ENSG00000166664	CHRFAM7A	15:30357765-30393849	Zika	Control	NOTEST	0.807024	0.983592	0.28545	0	1	1	no
ENSG00000166707	ENSG00000166707	ZCCHC18	X:104099213-104157027	Zika	Control	NOTEST	0	0.61979	inf	0	1	1	no
ENSG00000166831	ENSG00000166831	RBPMS2	15:64739891-64775587	Zika	Control	NOTEST	0.701931	1.41627	1.01269	0	1	1	no
ENSG00000166839	ENSG00000166839	ANKDD1A	15:64841882-64958700	Zika	Control	NOTEST	1.3937	1.57037	0.172188	0	1	1	no
ENSG00000166847	ENSG00000166847	DCTN5	16:23641391-23677459	Zika	Control	NOTEST	1.48258	1.00186	-0.565436	0	1	1	no
ENSG00000166896	ENSG00000166896	XRCC6BP1	12:57941520-57957269	Zika	Control	OK	1.82624	1.80658	-0.0156175	-0.0175001	0.95595	0.981935	no
ENSG00000166902	ENSG00000166902	MRPL16	11:59806134-59810872	Zika	Control	OK	1.88112	1.30692	-0.525426	-0.368967	0.6247	0.824975	no
ENSG00000167106	ENSG00000167106	FAM102A	9:127934502-127981013	Zika	Control	OK	2.07655	2.12524	0.0334377	0.0412713	0.95375	0.980938	no
ENSG00000167182	ENSG00000167182	SP2	17:47896149-47941390	Zika	Control	OK	1.19454	3.57386	1.58103	1.29291	0.08545	0.261739	no
ENSG00000167637	ENSG00000167637	ZNF283	19:43827291-43852027	Zika	Control	OK	2.54921	2.64106	0.0510659	0.0697773	0.9237	0.966538	no
ENSG00000167747	ENSG00000167747	C19orf48	19:50797479-50804929	Zika	Control	OK	2.89263	9.40858	1.70159	1.01272	0.2154	0.470227	no
ENSG00000167840	ENSG00000167840	ZNF232	17:5105540-5175034	Zika	Control	OK	2.08279	2.14614	0.043229	0.0564645	0.9317	0.970569	no
ENSG00000168214	ENSG00000168214	RBPJ	4:26163454-26435131	Zika	Control	OK	9.57671	1.35843	-2.81759	-1.47647	0.19955	0.447627	no
ENSG00000168495	ENSG00000168495	POLR3D	8:22245102-22275162	Zika	Control	NOTEST	0.297764	0	#NAME?	0	1	1	no
ENSG00000168575	ENSG00000168575	SLC20A2	8:42416474-42555193	Zika	Control	NOTEST	0.905135	1.59626	0.818491	0	1	1	no
ENSG00000168591	ENSG00000168591	TMUB2	17:44186969-44191766	Zika	Control	OK	2.47735	5.09107	1.03917	1.15508	0.11465	0.317667	no
ENSG00000168661	ENSG00000168661	ZNF30	19:34926902-34945170	Zika	Control	NOTEST	0.663639	0	#NAME?	0	1	1	no
ENSG00000168772	ENSG00000168772	CXXC4	4:104468261-105120000	Zika	Control	OK	8.04607	3.387	-1.24828	-0.797581	0.31235	0.575922	no
ENSG00000168904	ENSG00000168904	LRRC28	15:99251361-99390729	Zika	Control	NOTEST	0.451638	0.826888	0.872525	0	1	1	no
ENSG00000168906	ENSG00000168906	MAT2A	2:85539164-85561547	Zika	Control	OK	33.9127	26.5161	-0.354958	-0.756809	0.27295	0.53385	no
ENSG00000168994	ENSG00000168994	PXDC1	6:3722613-3753871	Zika	Control	OK	1.93173	0.874649	-1.14312	-0.623969	0.4154	0.673958	no
ENSG00000169045	ENSG00000169045	HNRNPH1	5:179614176-179634784	Zika	Control	OK	103.73	68.528	-0.598063	-1.89446	0.0083	0.0520425	no
ENSG00000169062	ENSG00000169062	UPF3A	13:114281583-114305817	Zika	Control	OK	10.5708	8.99719	-0.232544	-0.435637	0.53795	0.769675	no
ENSG00000169087	ENSG00000169087	HSPBAP1	3:122740002-122793824	Zika	Control	OK	1.95861	1.30356	-0.587379	-0.603991	0.39775	0.659711	no
ENSG00000169249	ENSG00000169249	ZRSR2	X:15790471-15823260	Zika	Control	NOTEST	0.779894	0.867506	0.153596	0	1	1	no
ENSG00000169427	ENSG00000169427	KCNK9	8:139600837-139704188	Zika	Control	NOTEST	0.865868	1.18737	0.455552	0	1	1	no
ENSG00000169592	ENSG00000169592	INO80E	16:29992320-30023270	Zika	Control	NOTEST	0.805716	0.770176	-0.0650837	0	1	1	no
ENSG00000169604	ENSG00000169604	ANTXR1	2:69013177-69249327	Zika	Control	OK	4.75314	10.8994	1.1973	1.8883	0.016	0.0832884	no
ENSG00000169609	ENSG00000169609	C15orf40	15:82836945-83103443	Zika	Control	NOTEST	0.682839	1.31699	0.947631	0	1	1	no
ENSG00000169752	ENSG00000169752	NRG4	15:75903858-76059795	Zika	Control	OK	4.29784	4.06498	-0.0803625	-0.107437	0.8821	0.949122	no
ENSG00000169902	ENSG00000169902	TPST1	7:66205198-66490108	Zika	Control	OK	5.72145	3.92618	-0.543253	-1.0353	0.1426	0.363982	no
ENSG00000169919	ENSG00000169919	GUSB	7:65960683-65982314	Zika	Control	OK	2.39664	0.247125	-3.2777	-1.4925	0.1908	0.435775	no
ENSG00000169964	ENSG00000169964	TMEM42	3:44761716-44873376	Zika	Control	OK	2.12781	2.46179	0.210341	0.136591	0.85005	0.935651	no
ENSG00000170234	ENSG00000170234	PWWP2A	5:160009112-160119468	Zika	Control	OK	3.55306	3.36141	-0.079992	-0.0619492	0.9238	0.966538	no
ENSG00000170265	ENSG00000170265	ZNF282	7:149195436-149226248	Zika	Control	OK	1.99212	1.10045	-0.85621	-0.485728	0.3897	0.653802	no
ENSG00000170312	ENSG00000170312	CDK1	10:60778330-60794852	Zika	Control	OK	5.10233	11.1717	1.13062	2.35991	0.0012	0.0118848	yes
ENSG00000170448	ENSG00000170448	NFXL1	4:47593997-48040173	Zika	Control	OK	2.63721	1.68742	-0.644193	-0.750028	0.28695	0.549521	no
ENSG00000170638	ENSG00000170638	TRABD	22:50185914-50200837	Zika	Control	NOTEST	0.519389	0.674516	0.377038	0	1	1	no
ENSG00000170791	ENSG00000170791	CHCHD7	8:56211685-56223173	Zika	Control	NOTEST	1.04768	1.01077	-0.0517406	0	1	1	no
ENSG00000171033	ENSG00000171033	PKIA	8:78426102-78605271	Zika	Control	OK	21.4406	17.8726	-0.262594	-0.749949	0.27755	0.538599	no
ENSG00000171204	ENSG00000171204	TMEM126B	11:85628572-85636703	Zika	Control	OK	1.49053	4.85349	1.70319	1.13125	0.135	0.351891	no
ENSG00000171566	ENSG00000171566	PLRG1	4:154535005-154550435	Zika	Control	OK	2.9937	1.2838	-1.22151	-1.1499	0.1017	0.294474	no
ENSG00000171617	ENSG00000171617	ENC1	5:74627405-74867854	Zika	Control	OK	144.931	135.963	-0.0921535	-0.262999	0.7061	0.867691	no
ENSG00000171735	ENSG00000171735	CAMTA1	1:6785323-7769706	Zika	Control	OK	9.0572	18.281	1.01321	1.15377	0.1197	0.326786	no
ENSG00000171763	ENSG00000171763	SPATA5L1	15:45402330-45421419	Zika	Control	OK	2.38817	2.5012	0.0667103	0.0791971	0.907	0.959845	no
ENSG00000171847	ENSG00000171847	FAM90A1	12:8221259-8227618	Zika	Control	NOTEST	0.0751102	0.866521	3.52815	0	1	1	no
ENSG00000171865	ENSG00000171865	RNASEH1	2:3531812-3561745	Zika	Control	NOTEST	1.55779	0	#NAME?	0	1	1	no
ENSG00000172113	ENSG00000172113	NME6	3:48241072-48302227	Zika	Control	NOTEST	1.34674	0.183603	-2.8748	0	1	1	no
ENSG00000172366	ENSG00000172366	FAM195A	16:636816-768865	Zika	Control	OK	1.82383	1.42816	-0.35281	-0.176343	0.8484	0.934765	no
ENSG00000172493	ENSG00000172493	AFF1	4:86876204-87141054	Zika	Control	OK	13.6272	8.37734	-0.701921	-2.29082	0.00175	0.0160916	yes
ENSG00000172590	ENSG00000172590	MRPL52	14:22829878-22835037	Zika	Control	NOTEST	0.226915	1.59282	2.81136	0	1	1	no
ENSG00000172594	ENSG00000172594	SMPDL3A	6:122787741-122809720	Zika	Control	OK	3.70317	0.660288	-2.4876	-1.70313	0.0543	0.194186	no
ENSG00000172766	ENSG00000172766	NAA16	13:41311204-41377030	Zika	Control	OK	3.27643	2.49035	-0.395775	-0.38935	0.57365	0.793598	no
ENSG00000172785	ENSG00000172785	CBWD1	9:120901-179147	Zika	Control	OK	4.63304	5.51172	0.250545	0.577384	0.41365	0.672586	no
ENSG00000172878	ENSG00000172878	METAP1D	2:171784369-172082430	Zika	Control	OK	1.30074	2.60823	1.00375	1.09171	0.12475	0.334807	no
ENSG00000173209	ENSG00000173209	AHSA2	2:61177417-61470769	Zika	Control	OK	3.30209	7.16665	1.11792	1.54553	0.03415	0.14162	no
ENSG00000173221	ENSG00000173221	GLRX	5:95701248-95824383	Zika	Control	NOTEST	0.0983604	1.39239	3.82334	0	1	1	no
ENSG00000173295	ENSG00000173295	FAM86B3P	8:8228594-8244865	Zika	Control	NOTEST	0.582133	0.128578	-2.1787	0	1	1	no
ENSG00000173452	ENSG00000173452	TMEM196	7:19719309-19773843	Zika	Control	NOTEST	1.39333	1.28854	-0.112803	0	1	1	no
ENSG00000173511	ENSG00000173511	VEGFB	11:64234537-64238793	Zika	Control	OK	5.89763	4.86996	-0.276226	-0.383489	0.5801	0.797913	no
ENSG00000173611	ENSG00000173611	SCAI	9:124942300-125143506	Zika	Control	NOTEST	0.662976	1.7072	1.3646	0	1	1	no
ENSG00000173681	ENSG00000173681	CXorf23	X:19912859-19970298	Zika	Control	OK	3.57788	5.11838	0.516583	0.994068	0.1642	0.39737	no
ENSG00000173898	ENSG00000173898	SPTBN2	11:66683353-66729226	Zika	Control	OK	0.697026	2.08534	1.581	0.47767	0.535	0.767312	no
ENSG00000173992	ENSG00000173992	CCS	11:66590175-66608017	Zika	Control	NOTEST	1.56681	0.906912	-0.788799	0	1	1	no
ENSG00000174365	ENSG00000174365	SNHG11	20:38446577-38450923	Zika	Control	OK	2.22201	1.49808	-0.56875	-0.330066	0.62825	0.826694	no
ENSG00000174606	ENSG00000174606	ANGEL2	1:212992181-213015830	Zika	Control	OK	6.84029	3.89553	-0.812239	-2.60176	0.0005	0.00595826	yes
ENSG00000174780	ENSG00000174780	SRP72	4:56466914-56503680	Zika	Control	OK	7.05453	2.35416	-1.58334	-0.688881	0.44605	0.699437	no
ENSG00000174796	ENSG00000174796	THAP6	4:75478911-75550473	Zika	Control	OK	6.62146	9.1094	0.460206	1.0039	0.151	0.377647	no
ENSG00000174928	ENSG00000174928	C3orf33	3:155762616-155806351	Zika	Control	OK	3.16999	1.40334	-1.17562	-0.661884	0.2529	0.511702	no
ENSG00000175029	ENSG00000175029	CTBP2	10:124942122-125161061	Zika	Control	OK	17.6944	18.3725	0.0542615	0.132485	0.84685	0.934093	no
ENSG00000175093	ENSG00000175093	SPSB4	3:141051401-141148611	Zika	Control	NOTEST	1.49971	1.42674	-0.0719624	0	1	1	no
ENSG00000175155	ENSG00000175155	YPEL2	17:59331682-59403303	Zika	Control	OK	2.0549	1.35502	-0.600756	-0.87136	0.22575	0.482682	no
ENSG00000175471	ENSG00000175471	MCTP1	5:94152965-95284575	Zika	Control	OK	1.59752	2.13346	0.417364	0.480986	0.51745	0.754397	no
ENSG00000175893	ENSG00000175893	ZDHHC21	9:14610962-14693471	Zika	Control	OK	2.30652	4.27989	0.891853	0.758685	0.25765	0.517387	no
ENSG00000176054	ENSG00000176054	RPL23P2	21:28994585-28998809	Zika	Control	OK	0.501459	3.22353	2.68444	2.13668	0.03885	0.155016	no
ENSG00000176142	ENSG00000176142	TMEM39A	3:119429435-119468830	Zika	Control	NOTEST	1.4153	0.960941	-0.558591	0	1	1	no
ENSG00000176222	ENSG00000176222	ZNF404	19:43881639-43901807	Zika	Control	NOTEST	0.000845015	0.670036	9.63105	0	1	1	no
ENSG00000176273	ENSG00000176273	SLC35G1	10:93893972-93956062	Zika	Control	NOTEST	1.34515	7.37329e-06	-17.477	0	1	1	no
ENSG00000176840	ENSG00000176840	MIR7-3HG	19:4769139-4772533	Zika	Control	OK	2.17551	3.13637	0.527742	0.645927	0.39055	0.654451	no
ENSG00000176853	ENSG00000176853	FAM91A1	8:123768455-123815452	Zika	Control	OK	7.42992	4.83768	-0.619031	-1.17805	0.1046	0.299982	no
ENSG00000177034	ENSG00000177034	MTX3	5:79976725-79991262	Zika	Control	OK	5.6175	4.55612	-0.302122	-0.435393	0.55565	0.782249	no
ENSG00000177054	ENSG00000177054	ZDHHC13	11:19117128-19176422	Zika	Control	OK	1.54005	2.09776	0.445873	0.457689	0.52415	0.758903	no
ENSG00000177082	ENSG00000177082	WDR73	15:84631450-84654455	Zika	Control	OK	4.17139	4.13613	-0.012246	-0.0264072	0.97065	0.987489	no
ENSG00000177133	ENSG00000177133	LINC00982	1:2321252-3068437	Zika	Control	NOTEST	0.428957	0.858826	1.00153	0	1	1	no
ENSG00000177679	ENSG00000177679	SRRM3	7:76201899-76287297	Zika	Control	OK	5.98632	4.88056	-0.294622	-0.680436	0.32305	0.586168	no
ENSG00000177868	ENSG00000177868	SVBP	1:42176538-47996895	Zika	Control	OK	4.09103	6.11852	0.580718	0.0826915	0.75295	0.890721	no
ENSG00000177879	ENSG00000177879	AP3S1	5:115828199-115914081	Zika	Control	OK	10.6087	27.2198	1.35941	1.25273	0.096	0.282896	no
ENSG00000178162	ENSG00000178162	FAR2P2	2:130416754-130441413	Zika	Control	OK	10.317	14.1298	0.453717	1.88728	0.0086	0.0535671	no
ENSG00000178381	ENSG00000178381	ZFAND2A	7:1152070-1165858	Zika	Control	OK	1.77058	0.522378	-1.76106	-1.03884	0.1681	0.403423	no
ENSG00000178538	ENSG00000178538	CA8	8:60185417-60281534	Zika	Control	OK	1.19213	2.80296	1.23341	0.683216	0.2822	0.544185	no
ENSG00000178694	ENSG00000178694	NSUN3	3:93980058-94132028	Zika	Control	OK	1.82149	1.73508	-0.0701191	-0.074985	0.91515	0.963054	no
ENSG00000178971	ENSG00000178971	CTC1	17:8224820-8270491	Zika	Control	NOTEST	1.16916	1.62765	0.477319	0	1	1	no
ENSG00000179029	ENSG00000179029	TMEM107	17:8172480-8176399	Zika	Control	NOTEST	1.06009	1.37383	0.374015	0	1	1	no
ENSG00000179979	ENSG00000179979	CRIPAK	4:1347244-1395989	Zika	Control	OK	6.69494	4.76224	-0.491432	-0.424596	0.55075	0.778948	no
ENSG00000180178	ENSG00000180178	FAR2P1	2:129990455-130051373	Zika	Control	OK	23.2229	32.5821	0.488532	1.34684	0.0599	0.207136	no
ENSG00000180263	ENSG00000180263	FGD6	12:95076748-95217514	Zika	Control	OK	3.65021	3.70371	0.0209913	0.0327206	0.96275	0.984483	no
ENSG00000180329	ENSG00000180329	CCDC43	17:44656403-44693340	Zika	Control	OK	5.85415	5.34739	-0.130626	-0.158912	0.82605	0.925084	no
ENSG00000180773	ENSG00000180773	SLC36A4	11:93144042-93197964	Zika	Control	NOTEST	1.59676	0.722643	-1.14379	0	1	1	no
ENSG00000180776	ENSG00000180776	ZDHHC20	13:21372570-21459370	Zika	Control	OK	0.00023153	1.80456	12.9282	0.0393666	0.23445	0.492053	no
ENSG00000180834	ENSG00000180834	MAP6D1	3:183815875-183825594	Zika	Control	OK	3.12948	0.954612	-1.71294	-2.18815	0.0084	0.052553	no
ENSG00000180891	ENSG00000180891	CUEDC1	17:57861229-57955323	Zika	Control	OK	1.19209	2.1757	0.867992	0.872988	0.213	0.466935	no
ENSG00000180901	ENSG00000180901	KCTD2	17:75032574-75065889	Zika	Control	OK	3.65293	3.07	-0.250816	-0.21314	0.7558	0.892524	no
ENSG00000180917	ENSG00000180917	CMTR2	16:71281378-71289715	Zika	Control	OK	3.46794	1.08699	-1.67374	-1.69661	0.02795	0.122905	no
ENSG00000180998	ENSG00000180998	GPR137C	14:52553056-52637713	Zika	Control	OK	5.78071	2.87383	-1.00827	-1.24935	0.07115	0.232931	no
ENSG00000181135	ENSG00000181135	ZNF707	8:143684304-143713898	Zika	Control	NOTEST	0.656587	1.90636	1.53776	0	1	1	no
ENSG00000181322	ENSG00000181322	NME9	3:138187247-138329886	Zika	Control	NOTEST	1.56463	1.33765	-0.22612	0	1	1	no
ENSG00000181404	ENSG00000181404	WASH1	9:14520-30891	Zika	Control	OK	12.9103	11.1052	-0.217287	-0.302126	0.6693	0.847524	no
ENSG00000182362	ENSG00000182362	YBEY	21:46286336-46297751	Zika	Control	NOTEST	3.7382e-05	1.52617	15.3172	0	1	1	no
ENSG00000182484	ENSG00000182484	WASH6P	X:155997580-156027877	Zika	Control	OK	4.22966	2.41942	-0.805879	-1.06464	0.13455	0.351431	no
ENSG00000182518	ENSG00000182518	FAM104B	X:55143101-55161310	Zika	Control	NOTEST	1.72374	1.10702	-0.63886	0	1	1	no
ENSG00000182534	ENSG00000182534	MXRA7	17:76671941-76711016	Zika	Control	OK	22.7433	7.65599	-1.57078	-1.03826	0.2271	0.483408	no
ENSG00000182667	ENSG00000182667	NTM	11:131370477-132336822	Zika	Control	OK	2.04747	1.23848	-0.725273	-0.514467	0.43525	0.691012	no
ENSG00000183077	ENSG00000183077	AFMID	17:78187316-78207701	Zika	Control	OK	3.52998	3.03877	-0.216173	-0.229681	0.7422	0.88546	no
ENSG00000183255	ENSG00000183255	PTTG1IP	21:44849584-44873903	Zika	Control	OK	9.07488	5.21269	-0.79985	-0.75175	0.27235	0.533463	no
ENSG00000183323	ENSG00000183323	CCDC125	5:69279571-69332809	Zika	Control	NOTEST	1.0819	0.00967152	-6.80561	0	1	1	no
ENSG00000183513	ENSG00000183513	COA5	2:98595627-98618515	Zika	Control	NOTEST	0.195127	0.838954	2.10418	0	1	1	no
ENSG00000183530	ENSG00000183530	PRR14L	22:31676255-31750131	Zika	Control	OK	3.6331	3.2002	-0.183039	-0.30649	0.6689	0.847385	no
ENSG00000183628	ENSG00000183628	DGCR6	22:18906027-18936553	Zika	Control	NOTEST	0.969456	1.00919	0.0579454	0	1	1	no
ENSG00000183655	ENSG00000183655	KLHL25	15:85758440-85795030	Zika	Control	NOTEST	0.445077	0.743078	0.739459	0	1	1	no
ENSG00000183726	ENSG00000183726	TMEM50A	1:25242236-25430192	Zika	Control	NOTEST	0.179499	0.328761	0.873068	0	1	1	no
ENSG00000183891	ENSG00000183891	TTC32	2:19896642-19901986	Zika	Control	OK	1.35544	2.45339	0.856018	0.83102	0.268	0.529148	no
ENSG00000184271	ENSG00000184271	POU6F1	12:51186935-51217940	Zika	Control	OK	0.687803	2.39122	1.79768	1.7161	0.03455	0.142651	no
ENSG00000184428	ENSG00000184428	TOP1MT	8:143303993-143359979	Zika	Control	NOTEST	1.28387	0.813677	-0.65797	0	1	1	no
ENSG00000184465	ENSG00000184465	WDR27	6:169457211-169702048	Zika	Control	OK	10.7802	13.4812	0.322574	1.32495	0.05765	0.202176	no
ENSG00000184792	ENSG00000184792	OSBP2	22:30693781-30908308	Zika	Control	NOTEST	0.97438	1.08622	0.156764	0	1	1	no
ENSG00000185158	ENSG00000185158	LRRC37B	17:32007299-32053504	Zika	Control	OK	5.41658	4.43825	-0.28739	-0.378768	0.5943	0.805837	no
ENSG00000185291	ENSG00000185291	IL3RA	X:1336615-1382689	Zika	Control	OK	9.60344	13.3159	0.471531	1.25435	0.0781	0.246656	no
ENSG00000185495	ENSG00000185495	RP11-504P24.3	1:222668012-224012038	Zika	Control	OK	1.94022	0.956622	-1.0202	-0.422549	0.54215	0.77262	no
ENSG00000185722	ENSG00000185722	ANKFY1	17:4143167-4263977	Zika	Control	OK	17.4105	13.8746	-0.327518	-0.697684	0.3193	0.582656	no
ENSG00000185730	ENSG00000185730	ZNF696	8:143289675-143300077	Zika	Control	NOTEST	1.19756	0.147004	-3.02617	0	1	1	no
ENSG00000185753	ENSG00000185753	CXorf38	X:40626920-40647600	Zika	Control	NOTEST	1.38424	0.552209	-1.32581	0	1	1	no
ENSG00000185774	ENSG00000185774	KCNIP4	4:20696281-21948799	Zika	Control	OK	2.45049	0.703765	-1.7999	-1.20234	0.2214	0.47728	no
ENSG00000185829	ENSG00000185829	ARL17A	17:46511510-46579722	Zika	Control	OK	2.0738	4.16566	1.00627	2.2056	0.0028	0.0230072	yes
ENSG00000185917	ENSG00000185917	SETD4	21:36034540-36126640	Zika	Control	OK	1.97738	7.54497	1.93193	2.11695	0.00525	0.0371549	yes
ENSG00000186001	ENSG00000186001	LRCH3	3:197791225-197888864	Zika	Control	OK	3.1373	2.62355	-0.258005	-0.310519	0.6453	0.837136	no
ENSG00000186007	ENSG00000186007	LEMD1	1:205373251-205469024	Zika	Control	NOTEST	0.0021781	0.26094	6.90451	0	1	1	no
ENSG00000186104	ENSG00000186104	CYP2R1	11:14877439-14892252	Zika	Control	OK	2.12576	3.02818	0.510474	0.924596	0.1913	0.436635	no
ENSG00000186185	ENSG00000186185	KIF18B	17:44924619-44947721	Zika	Control	OK	2.4549	4.49231	0.871793	1.01752	0.13455	0.351431	no
ENSG00000186469	ENSG00000186469	GNG2	14:51826194-51979342	Zika	Control	NOTEST	0.409608	0.981167	1.26025	0	1	1	no
ENSG00000186522	ENSG00000186522	SEPT10	2:109542981-109614206	Zika	Control	OK	4.14896	6.45953	0.638678	1.1038	0.11535	0.318905	no
ENSG00000186523	ENSG00000186523	FAM86B1	8:12178696-12444834	Zika	Control	OK	0.4606	3.05863	2.7313	2.15764	0.0374	0.150849	no
ENSG00000186577	ENSG00000186577	C6orf1	6:34246379-34426125	Zika	Control	NOTEST	0.296918	0.174251	-0.768899	0	1	1	no
ENSG00000186594	ENSG00000186594	MIR22HG	17:1711492-1738599	Zika	Control	OK	2.32317	1.5598	-0.574735	-0.570851	0.42385	0.680713	no
ENSG00000186868	ENSG00000186868	MAPT	17:45620327-46028550	Zika	Control	OK	10.2669	9.91685	-0.0500433	-0.0747742	0.9131	0.962363	no
ENSG00000186908	ENSG00000186908	ZDHHC17	12:76763587-76853942	Zika	Control	OK	11.823	10.9449	-0.111335	-0.248864	0.72255	0.877711	no
ENSG00000187049	ENSG00000187049	TMEM216	11:61391497-61399174	Zika	Control	NOTEST	0.900116	0.55557	-0.696143	0	1	1	no
ENSG00000187260	ENSG00000187260	WDR86	7:151341698-151413354	Zika	Control	OK	2.60167	3.28328	0.335698	0.517008	0.4554	0.706108	no
ENSG00000187672	ENSG00000187672	ERC2	3:55508307-56468363	Zika	Control	NOTEST	0.978374	0.509751	-0.940593	0	1	1	no
ENSG00000187720	ENSG00000187720	THSD4	15:71096951-71783383	Zika	Control	OK	3.107	2.63371	-0.238427	-0.362079	0.6059	0.813507	no
ENSG00000187824	ENSG00000187824	TMEM220	17:10672473-10815164	Zika	Control	NOTEST	0.730004	0.00504259	-7.17759	0	1	1	no
ENSG00000187840	ENSG00000187840	EIF4EBP1	8:38030283-38060365	Zika	Control	OK	5.64803	3.90526	-0.532332	-0.244743	0.73845	0.885276	no
ENSG00000187951	ENSG00000187951	ARHGAP11B	15:30616957-30772993	Zika	Control	OK	1.92827	3.87279	1.00607	2.34273	0.0011	0.0111443	yes
ENSG00000187987	ENSG00000187987	ZSCAN23	6:28421415-28443502	Zika	Control	OK	11.7439	15.6457	0.413855	1.66971	0.0176	0.0894429	no
ENSG00000188002	ENSG00000188002	RP11-43F13.1	5:1567417-1634005	Zika	Control	OK	0.613364	1.94547	1.6653	0.862145	0.29	0.552666	no
ENSG00000188185	ENSG00000188185	LINC00265	7:39733436-39793092	Zika	Control	OK	6.06137	5.17847	-0.227118	-0.349262	0.60275	0.811533	no
ENSG00000188342	ENSG00000188342	GTF2F2	13:45120514-45284909	Zika	Control	OK	2.10687	1.92956	-0.12683	-0.0540839	0.92665	0.967591	no
ENSG00000188559	ENSG00000188559	RALGAPA2	20:20389551-20712811	Zika	Control	OK	1.86664	2.53008	0.438739	0.498216	0.464	0.712716	no
ENSG00000188647	ENSG00000188647	PTAR1	9:69709521-69760052	Zika	Control	OK	4.11108	1.52249	-1.43309	-0.693351	0.42365	0.680546	no
ENSG00000188732	ENSG00000188732	FAM221A	7:23680129-23703249	Zika	Control	NOTEST	0.215894	1.60056	2.89018	0	1	1	no
ENSG00000188747	ENSG00000188747	NOXA1	9:137423349-137441816	Zika	Control	OK	0.891797	1.90539	1.0953	1.08455	0.15555	0.384334	no
ENSG00000188811	ENSG00000188811	NHLRC3	13:39038305-39050383	Zika	Control	OK	6.62359	6.67327	0.0107801	0.0183537	0.9756	0.98932	no
ENSG00000189067	ENSG00000189067	LITAF	16:11547721-11636381	Zika	Control	NOTEST	0.525009	0	#NAME?	0	1	1	no
ENSG00000189339	ENSG00000189339	SLC35E2B	1:1632094-1701810	Zika	Control	OK	27.0652	34.3776	0.345028	0.93678	0.1715	0.408512	no
ENSG00000196150	ENSG00000196150	ZNF250	8:144876496-144902168	Zika	Control	NOTEST	0.398286	0.323378	-0.300585	0	1	1	no
ENSG00000196284	ENSG00000196284	SUPT3H	6:44809316-45664349	Zika	Control	OK	2.84793	5.66916e-05	-15.6164	-0.00913551	0.2556	0.515173	no
ENSG00000196312	ENSG00000196312	HIATL2	9:96898039-96942805	Zika	Control	OK	3.32419	9.56802	1.52522	2.06361	0.01125	0.0646064	no
ENSG00000196418	ENSG00000196418	ZNF124	1:245154341-247172229	Zika	Control	NOTEST	0	0.140781	inf	0	1	1	no
ENSG00000196440	ENSG00000196440	ARMCX4	X:101418286-101534319	Zika	Control	OK	2.79524	2.64395	-0.0802782	-0.15809	0.8188	0.921786	no
ENSG00000196449	ENSG00000196449	YRDC	1:36412921-39788861	Zika	Control	NOTEST	0.188525	0.274739	0.543309	0	1	1	no
ENSG00000196459	ENSG00000196459	TRAPPC2	X:13712202-13734635	Zika	Control	OK	1.95594	1.51298	-0.370474	-0.322563	0.6554	0.841892	no
ENSG00000196476	ENSG00000196476	C20orf96	20:270862-290778	Zika	Control	OK	6.03409	11.0211	0.869058	1.87409	0.0104	0.0610142	no
ENSG00000196604	ENSG00000196604	POTEF	2:130073534-130129353	Zika	Control	OK	3.15945	3.97687	0.331958	0.380969	0.608	0.814634	no
ENSG00000196756	ENSG00000196756	SNHG17	20:38420357-38435364	Zika	Control	OK	32.3032	25.7265	-0.32842	-1.1898	0.09415	0.279484	no
ENSG00000196776	ENSG00000196776	CD47	3:108043182-108091025	Zika	Control	OK	10.6933	15.8949	0.571859	1.94612	0.0052	0.0368749	yes
ENSG00000196821	ENSG00000196821	C6orf106	6:34587183-34697470	Zika	Control	OK	6.49275	5.15876	-0.331805	-0.605439	0.39385	0.657642	no
ENSG00000196850	ENSG00000196850	PPTC7	12:110533244-110583320	Zika	Control	OK	5.20124	2.98479	-0.801226	-0.927698	0.2162	0.470955	no
ENSG00000196865	ENSG00000196865	NHLRC2	10:113854660-113917198	Zika	Control	OK	3.15848	3.60401	0.190374	0.190007	0.7748	0.901917	no
ENSG00000197302	ENSG00000197302	ZNF720	16:31700589-31794869	Zika	Control	NOTEST	1.62503	0.911003	-0.834939	0	1	1	no
ENSG00000197343	ENSG00000197343	ZNF655	7:99546307-99610813	Zika	Control	OK	4.84392	3.49427	-0.471183	-0.73153	0.309	0.572509	no
ENSG00000197363	ENSG00000197363	ZNF517	8:144798875-144812011	Zika	Control	NOTEST	0	0	0	0	1	1	no
ENSG00000197586	ENSG00000197586	ENTPD6	20:25195692-25227038	Zika	Control	OK	2.30061	1.1281	-1.02812	-1.32964	0.0705	0.2315	no
ENSG00000197601	ENSG00000197601	FAR1	11:13668669-13732346	Zika	Control	OK	9.92037	6.61989	-0.583585	-1.26532	0.0788	0.24776	no
ENSG00000197857	ENSG00000197857	ZNF44	19:12194808-12295035	Zika	Control	OK	2.30951	1.76375	-0.38894	-0.529443	0.4495	0.70212	no
ENSG00000197927	ENSG00000197927	C2orf27A	2:131688255-131767404	Zika	Control	OK	2.98419	1.51308	-0.97985	-0.927018	0.2104	0.463319	no
ENSG00000197928	ENSG00000197928	ZNF677	19:53235380-53254981	Zika	Control	NOTEST	0	0.635489	inf	0	1	1	no
ENSG00000197930	ENSG00000197930	ERO1A	14:52639915-52695916	Zika	Control	OK	1.4053	2.154	0.61614	0.903359	0.192	0.437597	no
ENSG00000197948	ENSG00000197948	FCHSD1	5:141636949-141651419	Zika	Control	OK	0.983283	1.86103	0.920425	1.21093	0.08815	0.267115	no
ENSG00000197977	ENSG00000197977	ELOVL2	6:10980758-11079053	Zika	Control	NOTEST	0.983232	0.0365036	-4.75142	0	1	1	no
ENSG00000197989	ENSG00000197989	SNHG12	1:27404225-28582983	Zika	Control	OK	23.7288	19.7767	-0.262835	-0.515417	0.44445	0.698168	no
ENSG00000198039	ENSG00000198039	ZNF273	7:64870171-64931194	Zika	Control	NOTEST	1.64213	1.07665	-0.609025	0	1	1	no
ENSG00000198130	ENSG00000198130	HIBCH	2:189879608-190371665	Zika	Control	OK	2.01617	3.65583	0.858585	1.17463	0.09865	0.288479	no
ENSG00000198168	ENSG00000198168	SVIP	11:22813798-22945393	Zika	Control	OK	11.5292	9.76529	-0.239555	-0.770303	0.27245	0.533463	no
ENSG00000198208	ENSG00000198208	RPS6KL1	14:74903953-74923396	Zika	Control	NOTEST	0.00049891	0.492481	9.94707	0	1	1	no
ENSG00000198252	ENSG00000198252	STYX	14:52730179-52774998	Zika	Control	NOTEST	1.42494	0.000652484	-11.0927	0	1	1	no
ENSG00000198492	ENSG00000198492	YTHDF2	1:28736620-28769775	Zika	Control	OK	16.9488	8.44359	-1.00525	-0.976086	0.17515	0.413946	no
ENSG00000198520	ENSG00000198520	C1orf228	1:42176538-47996895	Zika	Control	NOTEST	0.591781	1.04021	0.813738	0	1	1	no
ENSG00000198580	ENSG00000198580	RP11-611L7.2	7:6663973-6676624	Zika	Control	NOTEST	0.663761	1.71265	1.36749	0	1	1	no
ENSG00000198663	ENSG00000198663	C6orf89	6:36854826-36928964	Zika	Control	NOTEST	0.837082	0.855228	0.0309396	0	1	1	no
ENSG00000198673	ENSG00000198673	FAM19A2	12:61708258-62416389	Zika	Control	OK	5.27183	6.78714	0.364498	0.470422	0.47095	0.718163	no
ENSG00000198815	ENSG00000198815	FOXJ3	1:42176538-47996895	Zika	Control	OK	1.73386	1.91742	0.145179	0.0277723	0.9394	0.974184	no
ENSG00000198858	ENSG00000198858	R3HDM4	19:896502-913245	Zika	Control	OK	8.8142	5.32396	-0.727328	-0.407077	0.5927	0.804826	no
ENSG00000198964	ENSG00000198964	SGMS1	10:50305585-50641451	Zika	Control	OK	2.22498	0.796244	-1.48251	-0.635359	0.48505	0.730054	no
ENSG00000201600	ENSG00000201600	RN7SKP124	3:139389814-139678017	Zika	Control	OK	2.49856	1.41893	-0.816296	-0.852314	0.22245	0.478411	no
ENSG00000203499	ENSG00000203499	FAM83H-AS1	8:143734139-143746337	Zika	Control	NOTEST	0.312352	0.676206	1.11429	0	1	1	no
ENSG00000203666	ENSG00000203666	EFCAB2	1:241848179-245127366	Zika	Control	NOTEST	0	0.364559	inf	0	1	1	no
ENSG00000203688	ENSG00000203688	RP11-351J23.1	6:167678234-167695979	Zika	Control	OK	1.61748	4.78683	1.56532	3.11601	0.0001	0.00159155	yes
ENSG00000203705	ENSG00000203705	TATDN3	1:212285536-212899363	Zika	Control	OK	3.94544	1.77975	-1.14851	-0.509286	0.5057	0.745728	no
ENSG00000203880	ENSG00000203880	PCMTD2	20:64255694-64287821	Zika	Control	OK	7.86226	7.69992	-0.0301005	-0.0613956	0.9329	0.971032	no
ENSG00000203930	ENSG00000203930	LINC00632	X:140709766-140792118	Zika	Control	NOTEST	0.361454	0	#NAME?	0	1	1	no
ENSG00000204147	ENSG00000204147	ASAH2B	10:50739219-50885675	Zika	Control	OK	1.83243	2.31449	0.336935	0.670507	0.34825	0.612647	no
ENSG00000204177	ENSG00000204177	BMS1P1	10:46753604-46814688	Zika	Control	OK	8.0255	6.45339	-0.314533	-0.984478	0.1672	0.401724	no
ENSG00000204227	ENSG00000204227	RING1	6:33207389-33212722	Zika	Control	OK	15.4935	18.7743	0.277097	0.908686	0.19165	0.437081	no
ENSG00000204271	ENSG00000204271	SPIN3	X:56975115-56995660	Zika	Control	NOTEST	0.000357654	1.38956	11.9238	0	1	1	no
ENSG00000204421	ENSG00000204421	LY6G6C	6:31718593-31726714	Zika	Control	NOTEST	1.40693	0.757594	-0.893059	0	1	1	no
ENSG00000204568	ENSG00000204568	MRPS18B	6:30600399-30626395	Zika	Control	OK	4.44665	2.49655	-0.832782	-0.546422	0.4655	0.713858	no
ENSG00000204852	ENSG00000204852	TCTN1	12:110614026-110704950	Zika	Control	OK	0.892807	2.67334	1.58223	1.42508	0.08155	0.254033	no
ENSG00000204859	ENSG00000204859	ZBTB48	1:6580047-6589280	Zika	Control	OK	3.58586	2.15377	-0.735453	-1.48001	0.03955	0.157011	no
ENSG00000204923	ENSG00000204923	FBXO48	2:68459418-68467258	Zika	Control	NOTEST	0.862503	0.0821143	-3.39282	0	1	1	no
ENSG00000205133	ENSG00000205133	TRIQK	8:92882983-93017673	Zika	Control	NOTEST	1.09703	0.997782	-0.136809	0	1	1	no
ENSG00000205268	ENSG00000205268	PDE7A	8:65644733-65842322	Zika	Control	OK	23.631	22.8107	-0.0509682	-0.0782294	0.88975	0.953289	no
ENSG00000205423	ENSG00000205423	CNEP1R1	16:50024409-50037088	Zika	Control	OK	4.99684	1.54668	-1.69184	-1.46316	0.0638	0.21618	no
ENSG00000205464	ENSG00000205464	ATP6AP1L	5:82278677-82386977	Zika	Control	OK	1.90681	3.12572	0.713028	0.755499	0.2763	0.537132	no
ENSG00000205485	ENSG00000205485	AC004980.7	7:76549338-76627982	Zika	Control	NOTEST	1.72751	1.42331	-0.279439	0	1	1	no
ENSG00000205581	ENSG00000205581	HMGN1	21:39342310-39349647	Zika	Control	OK	79.9141	88.6802	0.150163	0.31524	0.64765	0.838439	no
ENSG00000205643	ENSG00000205643	CDPF1	22:46244010-46252650	Zika	Control	NOTEST	1.02389	0.000192844	-12.3743	0	1	1	no
ENSG00000205763	ENSG00000205763	RP9P	7:32915114-32943176	Zika	Control	OK	2.1276	2.88566	0.439671	0.546167	0.39495	0.658545	no
ENSG00000205837	ENSG00000205837	LINC00487	2:6729167-6770311	Zika	Control	NOTEST	0	0.974056	inf	0	1	1	no
ENSG00000205853	ENSG00000205853	RFPL3S	22:32354884-32386909	Zika	Control	NOTEST	1.56927	0.896421	-0.807848	0	1	1	no
ENSG00000205930	ENSG00000205930	C21orf62-AS1	21:32772099-32893735	Zika	Control	NOTEST	0.468333	0.797207	0.767419	0	1	1	no
ENSG00000206120	ENSG00000206120	EGFEM1P	3:168249940-168891351	Zika	Control	OK	4.61745	7.22608	0.646115	1.68407	0.0184	0.0919219	no
ENSG00000206140	ENSG00000206140	TMEM191C	22:21466422-21472673	Zika	Control	OK	1.57964	3.27039	1.04987	1.54102	0.07045	0.231443	no
ENSG00000206149	ENSG00000206149	HERC2P9	15:28589491-28685264	Zika	Control	OK	9.2816	7.35352	-0.33594	-0.827406	0.23535	0.492917	no
ENSG00000213204	ENSG00000213204	RP3-382I10.7	6:87407982-87512336	Zika	Control	OK	8.60341	9.09819	0.0806718	0.140183	0.837	0.930034	no
ENSG00000213930	ENSG00000213930	GALT	9:34638132-34681298	Zika	Control	OK	2.94437	3.93976	0.420146	0.962398	0.17145	0.408512	no
ENSG00000213976	ENSG00000213976	CTD-2561J22.2	19:21382864-21388508	Zika	Control	OK	3.95568	3.61357	-0.130497	-0.35618	0.60805	0.814634	no
ENSG00000213995	ENSG00000213995	CARKD	13:110613081-110639993	Zika	Control	OK	11.6535	12.7703	0.132026	0.342554	0.6282	0.826694	no
ENSG00000214050	ENSG00000214050	FBXO16	8:28345584-28490318	Zika	Control	OK	4.25369	3.22881	-0.397712	-0.61618	0.35925	0.623056	no
ENSG00000214113	ENSG00000214113	LYRM4	6:5102435-5260939	Zika	Control	NOTEST	0.888061	0.27778	-1.67672	0	1	1	no
ENSG00000214135	ENSG00000214135	AC024560.3	3:197609896-197627906	Zika	Control	OK	1.86559	2.91877	0.645727	1.53598	0.0357	0.145781	no
ENSG00000214293	ENSG00000214293	APTR	7:77657651-77696401	Zika	Control	OK	1.83246	0.543277	-1.75402	-0.747283	0.2347	0.492358	no
ENSG00000214719	ENSG00000214719	AC005562.1	17:30573470-30672789	Zika	Control	OK	6.01727	4.57448	-0.3955	-0.871142	0.2106	0.463399	no
ENSG00000214748	ENSG00000214748	RP11-332E4.1	X:137271783-137377048	Zika	Control	OK	0.946832	3.77989	1.99717	1.63426	0.08635	0.263735	no
ENSG00000214765	ENSG00000214765	SEPT7P2	7:45723779-45769003	Zika	Control	OK	12.2824	8.78768	-0.483037	-1.45045	0.0424	0.165307	no
ENSG00000214870	ENSG00000214870	AC004540.5	7:26398592-26541048	Zika	Control	OK	9.99319	14.3578	0.52282	1.54587	0.0278	0.122436	no
ENSG00000214872	ENSG00000214872	SMTNL1	11:57528462-57551502	Zika	Control	OK	3.38561	2.01446	-0.74902	-0.479594	0.5603	0.785634	no
ENSG00000215114	ENSG00000215114	UBXN2B	8:58411263-58452233	Zika	Control	OK	16.5354	10.7933	-0.615426	-1.49616	0.03425	0.14191	no
ENSG00000215386	ENSG00000215386	MIR99AHG	21:16070521-16627397	Zika	Control	OK	3.75996	3.62654	-0.052124	-0.0832071	0.8869	0.951606	no
ENSG00000215447	ENSG00000215447	BX322557.10	21:45288030-45297869	Zika	Control	OK	4.19429	6.73738	0.68376	1.81941	0.01295	0.071605	no
ENSG00000215452	ENSG00000215452	ZNF663P	20:46364550-46459333	Zika	Control	NOTEST	0.406156	1.30964	1.68906	0	1	1	no
ENSG00000215474	ENSG00000215474	SKOR2	18:47206334-47212165	Zika	Control	OK	4.09016	3.1601	-0.372188	-0.555781	0.40305	0.664215	no
ENSG00000215837	ENSG00000215837	SDHAP2	3:195658061-195741123	Zika	Control	OK	2.55553	3.45501	0.435066	0.814518	0.2473	0.506095	no
ENSG00000215908	ENSG00000215908	CROCCP2	1:16004235-16644683	Zika	Control	OK	18.507	19.5789	0.0812287	0.110341	0.8755	0.946778	no
ENSG00000216775	ENSG00000216775	RP1-152L7.5	6:52664420-52686588	Zika	Control	OK	2.16191	3.59081	0.732005	0.356402	0.62185	0.823432	no
ENSG00000217576	ENSG00000217576	RP11-248G5.8	13:52167569-52334277	Zika	Control	OK	12.9272	8.50266	-0.604422	-2.09776	0.0046	0.0334595	yes
ENSG00000218510	ENSG00000218510	LINC00339	1:22023989-22031367	Zika	Control	NOTEST	0.76421	1.46336	0.937242	0	1	1	no
ENSG00000219626	ENSG00000219626	FAM228B	2:24076525-24202067	Zika	Control	NOTEST	0.747723	0.272444	-1.45655	0	1	1	no
ENSG00000222011	ENSG00000222011	FAM185A	7:102748970-102809225	Zika	Control	NOTEST	1.67226	0.801815	-1.06046	0	1	1	no
ENSG00000223509	ENSG00000223509	RP11-632K20.7	15:32519847-32639949	Zika	Control	NOTEST	0	0	0	0	1	1	no
ENSG00000223546	ENSG00000223546	LINC00630	X:102769160-102962397	Zika	Control	OK	5.59122	5.7428	0.0385932	0.0962588	0.886	0.951218	no
ENSG00000223751	ENSG00000223751	AC116609.2	2:740949-749856	Zika	Control	NOTEST	1.36208	1.53173	0.169353	0	1	1	no
ENSG00000223756	ENSG00000223756	TSSC2	11:3380915-3409005	Zika	Control	OK	4.26042	6.55428	0.62144	1.33152	0.0602	0.207767	no
ENSG00000223764	ENSG00000223764	RP11-54O7.3	1:139789-921263	Zika	Control	NOTEST	0	0.421799	inf	0	1	1	no
ENSG00000223891	ENSG00000223891	OSER1-AS1	20:44210959-44226027	Zika	Control	OK	7.60595	6.68189	-0.186871	-0.358079	0.60025	0.809478	no
ENSG00000223959	ENSG00000223959	AFG3L1P	16:89969090-90002161	Zika	Control	OK	2.41189	3.45838	0.519932	0.812173	0.24205	0.5006	no
ENSG00000224078	ENSG00000224078	SNHG14	15:25036896-25040026	Zika	Control	OK	3.05562	0.707273	-2.11113	-2.61154	0.02415	0.111032	no
ENSG00000224877	ENSG00000224877	C17orf89	17:81239206-81241281	Zika	Control	NOTEST	0	1.81721	inf	0	1	1	no
ENSG00000224945	ENSG00000224945	RP11-82L18.2	9:89005770-89178767	Zika	Control	OK	17.0567	20.7805	0.284889	0.243321	0.72585	0.878953	no
ENSG00000225125	ENSG00000225125	RANP4	X:136804365-136817965	Zika	Control	OK	2.93303	1.20589	-1.28229	-1.19928	0.11275	0.314361	no
ENSG00000225138	ENSG00000225138	CTD-2228K2.7	5:473235-524332	Zika	Control	OK	4.7667	16.6315	1.80285	4.99026	5e-05	0.000872407	yes
ENSG00000225151	ENSG00000225151	GOLGA2P7	15:84198688-84230136	Zika	Control	OK	28.9271	28.9993	0.00359564	0.0111212	0.98725	0.99386	no
ENSG00000225156	ENSG00000225156	AC012354.6	2:44919401-44968762	Zika	Control	OK	0.487739	5.76579	3.56334	1.92327	0.1541	0.38201	no
ENSG00000225190	ENSG00000225190	PLEKHM1	17:45435899-45490744	Zika	Control	OK	2.17194	2.82527	0.379403	0.442011	0.52615	0.759947	no
ENSG00000225206	ENSG00000225206	MIR137HG	1:97980111-98049863	Zika	Control	NOTEST	0.6308	5.47361e-05	-13.4924	0	1	1	no
ENSG00000225292	ENSG00000225292	RP11-57H14.3	10:112888734-112945544	Zika	Control	OK	2.35259	0.525243	-2.16319	-1.76094	0.11345	0.315628	no
ENSG00000225439	ENSG00000225439	BOLA3-AS1	2:74148008-74151045	Zika	Control	NOTEST	0.787545	0.799143	0.02109	0	1	1	no
ENSG00000225470	ENSG00000225470	JPX	X:73944269-74293574	Zika	Control	OK	2.9299	3.23992	0.145105	0.0916149	0.8976	0.956567	no
ENSG00000225670	ENSG00000225670	CADM3-AS1	1:159171758-159207973	Zika	Control	OK	24.209	21.6931	-0.158305	-0.378959	0.5918	0.804522	no
ENSG00000225791	ENSG00000225791	TRAM2-AS1	6:52577239-52583993	Zika	Control	OK	0.769238	1.83067	1.25087	0.806932	0.2722	0.533463	no
ENSG00000225792	ENSG00000225792	AC004540.4	7:26291894-26376701	Zika	Control	OK	3.59601	8.47659	1.23709	2.03317	0.005	0.0357797	yes
ENSG00000225855	ENSG00000225855	RUSC1-AS1	1:155195003-155331114	Zika	Control	OK	9.87638	8.57988	-0.203025	-0.320685	0.6436	0.835941	no
ENSG00000225930	ENSG00000225930	DKFZP434L187	15:30195903-30322532	Zika	Control	OK	4.1948	1.65217	-1.34424	-1.31796	0.07505	0.24079	no
ENSG00000226179	ENSG00000226179	LINC00685	X:276321-324664	Zika	Control	NOTEST	0.330092	0.228207	-0.532521	0	1	1	no
ENSG00000226210	ENSG00000226210	WASH7P	12:14521-32015	Zika	Control	OK	2.25738	3.4447	0.609728	0.723741	0.2973	0.56083	no
ENSG00000226383	ENSG00000226383	AC093375.1	2:156008708-156025127	Zika	Control	OK	1.59308	3.42572	1.10459	0.806372	0.2523	0.511101	no
ENSG00000226688	ENSG00000226688	ENTPD1-AS1	10:95711778-96090238	Zika	Control	OK	1.71935	3.57396	1.05566	1.07496	0.13485	0.351825	no
ENSG00000226702	ENSG00000226702	MIR217HG	2:55952157-56386173	Zika	Control	OK	4.50427	5.90231	0.389987	1.04745	0.1342	0.350906	no
ENSG00000226711	ENSG00000226711	FAM66C	12:8123631-8221115	Zika	Control	NOTEST	0.881536	1.53263	0.797919	0	1	1	no
ENSG00000227329	ENSG00000227329	RP11-258C19.4	X:53093709-53176890	Zika	Control	NOTEST	0.371914	0.237675	-0.645975	0	1	1	no
ENSG00000227398	ENSG00000227398	KIF9-AS1	3:47164496-47351043	Zika	Control	NOTEST	1.43587	0.547109	-1.39203	0	1	1	no
ENSG00000227617	ENSG00000227617	CERS6-AS1	2:168455861-168913371	Zika	Control	OK	29.6057	28.9056	-0.0345253	-0.098698	0.88955	0.953147	no
ENSG00000227920	ENSG00000227920	RP1-153P14.5	6:37543552-37553941	Zika	Control	NOTEST	0.107056	0.879477	3.03828	0	1	1	no
ENSG00000228065	ENSG00000228065	LINC01515	10:65570337-65768835	Zika	Control	OK	0.383722	2.24336	2.54753	1.12838	0.11405	0.316674	no
ENSG00000228109	ENSG00000228109	MFI2-AS1	3:196988620-197029816	Zika	Control	OK	1.85246	8.37273	2.17626	3.26952	0.00055	0.0064082	yes
ENSG00000228274	ENSG00000228274	RP3-508I15.9	22:38656635-38681820	Zika	Control	OK	3.28538	3.03503	-0.114349	-0.242613	0.7311	0.882377	no
ENSG00000228315	ENSG00000228315	GUSBP11	22:23608451-23717356	Zika	Control	OK	3.82459	3.88794	0.0237011	0.0324165	0.9651	0.985959	no
ENSG00000228409	ENSG00000228409	CCT6P1	7:65647009-65770810	Zika	Control	OK	6.09266	5.12971	-0.248197	-0.676345	0.3336	0.598549	no
ENSG00000228486	ENSG00000228486	LINC01125	2:97664216-97703064	Zika	Control	OK	2.83178	2.44336	-0.212843	-0.290886	0.62565	0.825348	no
ENSG00000228794	ENSG00000228794	LINC01128	1:139789-921263	Zika	Control	NOTEST	0.590959	1.42659	1.27144	0	1	1	no
ENSG00000228798	ENSG00000228798	AP000473.5	21:16630795-16646343	Zika	Control	OK	2.70239	1.91315	-0.49829	-0.471442	0.4913	0.735701	no
ENSG00000228801	ENSG00000228801	RP11-110G21.1	8:51899268-51950809	Zika	Control	NOTEST	0.806118	0.809519	0.00607374	0	1	1	no
ENSG00000229043	ENSG00000229043	AC091729.9	7:1152070-1165858	Zika	Control	NOTEST	0.594493	1.35122	1.18453	0	1	1	no
ENSG00000229227	ENSG00000229227	RP11-38L15.2	10:46578216-46652025	Zika	Control	NOTEST	0.616215	0.721004	0.226574	0	1	1	no
ENSG00000229520	ENSG00000229520	LINC00404	13:112103910-112109708	Zika	Control	OK	1.96869	3.46599	0.816029	1.20879	0.0935	0.278021	no
ENSG00000229727	ENSG00000229727	AC013460.1	2:7421233-7450254	Zika	Control	NOTEST	0.370717	0.928559	1.32468	0	1	1	no
ENSG00000229847	ENSG00000229847	EMX2OS	10:117425193-117549546	Zika	Control	NOTEST	0.362548	0.204744	-0.82435	0	1	1	no
ENSG00000230269	ENSG00000230269	RP1-40E16.9	6:3182427-3195757	Zika	Control	NOTEST	0.00487367	0.720222	7.20729	0	1	1	no
ENSG00000230565	ENSG00000230565	ZNF32-AS2	10:43628816-43674703	Zika	Control	NOTEST	1.07309	1.47218	0.45619	0	1	1	no
ENSG00000230590	ENSG00000230590	FTX	X:73944269-74293574	Zika	Control	OK	8.40869	11.4298	0.442842	1.06105	0.1334	0.349915	no
ENSG00000230606	ENSG00000230606	AC159540.1	2:97416164-97434847	Zika	Control	NOTEST	0.995195	1.35828	0.44873	0	1	1	no
ENSG00000230699	ENSG00000230699,XLOC_000027	RP11-54O7.1	1:139789-921263	Zika	Control	NOTEST	0.438409	1.14639	1.38675	0	1	1	no
ENSG00000230736	ENSG00000230736	RP1-149A16.3	22:32354884-32386909	Zika	Control	NOTEST	0.363537	0.000472741	-9.58684	0	1	1	no
ENSG00000230772	ENSG00000230772	VN1R108P	20:25696951-25735344	Zika	Control	OK	1.13193	2.21833	0.970685	0.825192	0.3231	0.586184	no
ENSG00000230910	ENSG00000230910	RP3-525N10.2	6:68629940-68635027	Zika	Control	OK	8.40244	15.9186	0.921836	1.89854	0.0121	0.0681584	no
ENSG00000231074	ENSG00000231074	HCG18	6:30234038-30346884	Zika	Control	OK	2.40112	6.69636	1.47967	3.68494	5e-05	0.000872407	yes
ENSG00000231200	ENSG00000231200	AC068490.2	2:21221174-22575714	Zika	Control	OK	1.24904	3.67368	1.55641	1.99494	0.0166	0.0857485	no
ENSG00000231365	ENSG00000231365	RP11-418J17.1	1:119031215-119327303	Zika	Control	OK	0.724646	2.17915	1.58842	1.92435	0.016	0.0832884	no
ENSG00000231527	ENSG00000231527	RP11-374M1.2	9:61972184-61976478	Zika	Control	NOTEST	0.714758	0.755086	0.0791854	0	1	1	no
ENSG00000231584	ENSG00000231584	FAHD2CP	2:96010550-96039451	Zika	Control	OK	0.539283	2.03362	1.91494	1.00258	0.2467	0.505599	no
ENSG00000231738	ENSG00000231738	TSPAN19	12:85014310-85036277	Zika	Control	NOTEST	0.845034	0.496473	-0.767295	0	1	1	no
ENSG00000231764	ENSG00000231764	DLX6-AS1	7:96955140-97014066	Zika	Control	OK	0.0926358	1.89103	4.35146	1.68437	0.15155	0.378487	no
ENSG00000231806	ENSG00000231806	PCAT7	9:94555068-94593793	Zika	Control	OK	2.69574	2.71536	0.0104614	0.0261027	0.97055	0.987458	no
ENSG00000231827	ENSG00000231827	RP11-216N14.5	1:153795172-153804022	Zika	Control	OK	2.38909	5.89476	1.30297	3.38442	5e-05	0.000872407	yes
ENSG00000232000	ENSG00000232000	CLCN3P1	9:14987301-15146401	Zika	Control	OK	1.86212	1.81247	-0.038988	-0.0617871	0.94305	0.976419	no
ENSG00000232097	ENSG00000232097	AC079781.8	7:97928292-97955391	Zika	Control	OK	3.5397	3.13794	-0.173813	-0.168143	0.8216	0.923199	no
ENSG00000232098	ENSG00000232098	CTD-2619J13.14	19:58401503-58423173	Zika	Control	NOTEST	0.869359	0.80045	-0.119142	0	1	1	no
ENSG00000232104	ENSG00000232104	RFX3-AS1	9:3526416-3694792	Zika	Control	OK	1.09616	2.82089	1.36368	1.33238	0.1055	0.301706	no
ENSG00000232119	ENSG00000232119	MCTS1	X:120594009-120621225	Zika	Control	OK	4.85258	6.44586	0.409621	0.512601	0.4667	0.715072	no
ENSG00000232224	ENSG00000232224	LINC00202-1	10:26931205-26942459	Zika	Control	NOTEST	1.71863	1.66115	-0.0490771	0	1	1	no
ENSG00000232287	ENSG00000232287	SLC6A1-AS1	3:10992723-11039247	Zika	Control	NOTEST	1.61294	0.820077	-0.975863	0	1	1	no
ENSG00000232442	ENSG00000232442	CTD-3184A7.4	20:63627176-63629674	Zika	Control	OK	2.16186	2.9751	0.460669	0.853785	0.22765	0.484035	no
ENSG00000232545	ENSG00000232545	KB-318B8.7	22:24011191-24178628	Zika	Control	OK	5.66287	4.04397	-0.485762	-0.358924	0.6174	0.820317	no
ENSG00000232559	ENSG00000232559	GS1-124K5.12	7:66511555-66592363	Zika	Control	OK	16.2042	11.1741	-0.536209	-1.58452	0.02245	0.105656	no
ENSG00000232593	ENSG00000232593	KANTR	X:53093709-53176890	Zika	Control	OK	3.30762	5.07874	0.618678	0.775848	0.27935	0.540681	no
ENSG00000232677	ENSG00000232677	LINC00665	19:36313035-36331879	Zika	Control	OK	9.51751	11.2495	0.241208	0.671218	0.33215	0.597008	no
ENSG00000232859	ENSG00000232859	LYRM9	17:27756765-27894752	Zika	Control	OK	3.28314	1.57504	-1.05969	-1.44448	0.05405	0.193586	no
ENSG00000232956	ENSG00000232956	SNHG15	7:44983005-44987118	Zika	Control	NOTEST	0.278751	1.01426	1.86338	0	1	1	no
ENSG00000233006	ENSG00000233006	AC034220.3	5:132184875-132395614	Zika	Control	OK	0.938332	1.99332	1.08701	1.13977	0.1243	0.334297	no
ENSG00000233098	ENSG00000233098	CCDC144NL-AS1	17:20814619-21043760	Zika	Control	OK	7.87555	6.00007	-0.392402	-0.70778	0.3144	0.578269	no
ENSG00000233175	ENSG00000233175	CTD-2020K17.3	17:45190930-45317040	Zika	Control	NOTEST	0.258602	0.789612	1.61041	0	1	1	no
ENSG00000233639	ENSG00000233639	LINC01158	2:104807571-104853183	Zika	Control	OK	2.99864	1.23682	-1.27768	-0.570763	0.32875	0.593009	no
ENSG00000233723	ENSG00000233723	LINC01122	2:58427798-59063766	Zika	Control	NOTEST	1.49754	1.25563	-0.25418	0	1	1	no
ENSG00000233836	ENSG00000233836	RP11-255H23.2	19:23762943-23874701	Zika	Control	OK	1.10627	3.30854	1.5805	1.43499	0.0737	0.238462	no
ENSG00000234281	ENSG00000234281	LANCL1-AS1	2:210324758-210477652	Zika	Control	OK	1.24777	2.1721	0.799735	0.41155	0.57515	0.794645	no
ENSG00000234420	ENSG00000234420	ZNF37BP	10:42513138-42552822	Zika	Control	OK	4.69966	7.76532	0.72449	2.45486	0.00095	0.00996759	yes
ENSG00000234585	ENSG00000234585	CCT6P3	7:65038353-65078780	Zika	Control	OK	11.9752	8.00522	-0.581039	-1.19865	0.09295	0.276852	no
ENSG00000234741	ENSG00000234741	GAS5	1:173863247-173903549	Zika	Control	OK	15.394	8.28382	-0.894003	-1.03874	0.14275	0.364299	no
ENSG00000234771	ENSG00000234771	SLC25A25-AS1	9:128061232-128128462	Zika	Control	OK	3.47876	4.67026	0.424931	0.675094	0.3422	0.605751	no
ENSG00000234840	ENSG00000234840	LINC01239	9:22646199-22824213	Zika	Control	OK	2.02694	5.83781	1.52612	4.13413	5e-05	0.000872407	yes
ENSG00000234911	ENSG00000234911	TEX21P	14:64346091-64379318	Zika	Control	NOTEST	0.00852131	1.00168	6.87713	0	1	1	no
ENSG00000235034	ENSG00000235034	C19orf81	19:50621306-50719450	Zika	Control	OK	4.50743	4.10984	-0.133223	-0.0953654	0.89615	0.955943	no
ENSG00000235091	ENSG00000235091	WI2-85898F10.1	22:45870215-45899223	Zika	Control	OK	6.32505	12.9781	1.03693	1.96576	0.0078	0.0499943	yes
ENSG00000235301	ENSG00000235301	HLA-Z	6:32894698-32903756	Zika	Control	OK	7.7207	15.3961	0.995762	3.74369	5e-05	0.000872407	yes
ENSG00000235437	ENSG00000235437	LINC01278	X:63343226-63561071	Zika	Control	OK	2.44712	4.03671	0.722095	0.562673	0.4334	0.689547	no
ENSG00000235461	ENSG00000235461	RP5-928E24.2	X:85142640-85243782	Zika	Control	OK	0.524782	2.32215	2.14567	1.61311	0.0928	0.27658	no
ENSG00000235501	ENSG00000235501	RP4-639F20.1	1:94927351-94963270	Zika	Control	OK	5.23736	5.3733	0.0369689	0.080362	0.9072	0.959845	no
ENSG00000235703	ENSG00000235703	LINC00894	X:149929526-150224580	Zika	Control	OK	0.927561	4.32315	2.22057	2.68745	0.0045	0.0328844	yes
ENSG00000235823	ENSG00000235823	OLMALINC	10:100373533-100395325	Zika	Control	OK	12.6557	21.4979	0.76441	1.98811	0.0057	0.0396643	yes
ENSG00000236088	ENSG00000236088	COX10-AS1	17:13756477-14069495	Zika	Control	NOTEST	0.233054	0.349357	0.584041	0	1	1	no
ENSG00000236106	ENSG00000236106	AC010729.2	2:5726448-5730342	Zika	Control	NOTEST	0.719952	0.927093	0.364814	0	1	1	no
ENSG00000236144	ENSG00000236144	TMEM147-AS1	19:35533411-35547526	Zika	Control	NOTEST	0.242128	0.975564	2.01047	0	1	1	no
ENSG00000236204	ENSG00000236204	LINC01376	2:18986450-19347070	Zika	Control	NOTEST	0.598606	1.01614	0.763417	0	1	1	no
ENSG00000236540	ENSG00000236540	AC006547.13	22:20017013-20070671	Zika	Control	NOTEST	0.760191	0.51885	-0.551046	0	1	1	no
ENSG00000236682	ENSG00000236682	AC068282.3	2:127388599-127400580	Zika	Control	OK	0.509365	3.02825	2.57171	1.59735	0.155	0.383377	no
ENSG00000236810	ENSG00000236810	TCEB3-AS1	1:23743154-23778287	Zika	Control	OK	12.675	11.9773	-0.0816864	-0.121931	0.8636	0.942255	no
ENSG00000236850	ENSG00000236850	BMS1P20	22:22298127-22322980	Zika	Control	OK	10.5135	9.97285	-0.0761634	-0.189195	0.78245	0.905262	no
ENSG00000237004	ENSG00000237004	ZNRF2P1	7:32495408-32762924	Zika	Control	OK	4.89451	5.99636	0.292923	0.183697	0.7978	0.911062	no
ENSG00000237126	ENSG00000237126	AC073254.1	2:232547967-232682781	Zika	Control	OK	4.91245	8.18236	0.736073	1.07745	0.1381	0.356421	no
ENSG00000237238	ENSG00000237238	BMS1P10	9:63372802-63385160	Zika	Control	OK	15.1736	11.4323	-0.408442	-0.567187	0.42115	0.678613	no
ENSG00000237491	ENSG00000237491	RP11-206L10.9	1:139789-921263	Zika	Control	NOTEST	0.303724	1.55152	2.35285	0	1	1	no
ENSG00000237517	ENSG00000237517	DGCR5	22:18970464-19031242	Zika	Control	OK	2.45434	4.28174	0.802863	1.13044	0.10925	0.308067	no
ENSG00000237854	ENSG00000237854	LINC00674	17:68101537-68152468	Zika	Control	OK	13.796	12.2452	-0.172039	-0.30622	0.6665	0.846837	no
ENSG00000237886	ENSG00000237886	NALT1	9:136546211-136549893	Zika	Control	OK	0.549089	2.84133	2.37146	2.65357	0.0095	0.0573286	no
ENSG00000238009	ENSG00000238009	RP11-34P13.7	1:89294-134836	Zika	Control	NOTEST	0.581242	0.0280824	-4.3714	0	1	1	no
ENSG00000238045	ENSG00000238045	AC009133.12	16:29806105-29848039	Zika	Control	OK	36.8867	48.9099	0.407024	0.86057	0.22185	0.477885	no
ENSG00000238058	ENSG00000238058	RP11-432J22.2	9:135907811-135916079	Zika	Control	OK	1.34078	4.11497	1.61781	2.92457	0.0004	0.00494161	yes
ENSG00000238278	ENSG00000238278	ALG1L6P	3:75414276-75435110	Zika	Control	NOTEST	0.631132	0.827825	0.391384	0	1	1	no
ENSG00000239300	ENSG00000239300	RP11-400L8.2	2:9473657-9555792	Zika	Control	NOTEST	1.0126	1.02997	0.0245415	0	1	1	no
ENSG00000239462	ENSG00000239462	CTD-2021J15.1	3:98902423-99018562	Zika	Control	OK	0	5.24472	inf	nan	5e-05	0.000872407	yes
ENSG00000239881	ENSG00000239881	RPS27P25	12:120369319-120372413	Zika	Control	NOTEST	0.00399423	0.739111	7.53173	0	1	1	no
ENSG00000239922	ENSG00000239922	RP11-71N10.1	3:147939924-148007097	Zika	Control	OK	5.50479	7.104	0.367944	0.507829	0.4499	0.702667	no
ENSG00000241127	ENSG00000241127	YAE1D1	7:39566375-39610544	Zika	Control	NOTEST	1.14529	0.593995	-0.947185	0	1	1	no
ENSG00000241180	ENSG00000241180,ENSG00000272438	RP11-54O7.16,RP11-54O7.2	1:139789-921263	Zika	Control	NOTEST	0.479456	0.589923	0.299126	0	1	1	no
ENSG00000241288	ENSG00000241288	RP11-379B18.5	3:125827237-125916384	Zika	Control	NOTEST	0.445131	1.64993	1.8901	0	1	1	no
ENSG00000241859	ENSG00000241859	ANOS2P	Y:13703566-13915944	Zika	Control	OK	4.67503	3.94597	-0.244597	-0.521463	0.4505	0.702673	no
ENSG00000241860	ENSG00000241860	RP11-34P13.13	1:139789-921263	Zika	Control	OK	2.69075	3.21429	0.256494	0.140716	0.85145	0.936372	no
ENSG00000241962	ENSG00000241962	RP11-111H13.1	2:98997260-99490035	Zika	Control	OK	6.52632	7.33358	0.168249	0.2614	0.7125	0.871421	no
ENSG00000242288	ENSG00000242288	RP11-464F9.1	10:73644880-73730487	Zika	Control	OK	4.27478	2.69407	-0.666061	-1.272	0.0669	0.223364	no
ENSG00000242616	ENSG00000242616	GNG10	9:111631351-111670246	Zika	Control	OK	6.32614	4.8972	-0.36937	-0.346713	0.6347	0.830422	no
ENSG00000242808	ENSG00000242808	SOX2-OT	3:180983708-181836880	Zika	Control	OK	7.41092	8.414	0.183139	0.24039	0.7364	0.884018	no
ENSG00000243620	ENSG00000243620	RP11-649A16.1	3:146909684-147370656	Zika	Control	OK	0.313883	3.28505	3.38762	2.44184	0.06525	0.219776	no
ENSG00000243696	ENSG00000243696	RP5-966M1.6	3:52812974-52897596	Zika	Control	OK	1.89728	0.912886	-1.05542	-1.03251	0.15745	0.387335	no
ENSG00000243701	ENSG00000243701	DUBR	3:107240686-107421304	Zika	Control	NOTEST	0.489787	0.747854	0.610603	0	1	1	no
ENSG00000243970	ENSG00000243970	PPIEL	1:36412921-39788861	Zika	Control	OK	11.2382	15.8112	0.492543	0.1717	0.5865	0.801704	no
ENSG00000244159	ENSG00000244159	RP11-1070A24.1	8:53851807-53959337	Zika	Control	NOTEST	0.28035	1.43026	2.35098	0	1	1	no
ENSG00000244227	ENSG00000244227	LINC01330	3:167895944-167924146	Zika	Control	OK	0.259102	3.27356	3.65927	1.7854	0.07985	0.250115	no
ENSG00000244754	ENSG00000244754	N4BP2L2	13:32400722-32538885	Zika	Control	OK	6.9895	8.38107	0.261944	0.768158	0.27875	0.540186	no
ENSG00000245498	ENSG00000245498	RP11-677M14.7	11:124766497-124834487	Zika	Control	OK	1.02652	3.42739	1.73935	1.78659	0.0275	0.121531	no
ENSG00000245573	ENSG00000245573	BDNF-AS	11:27506837-27877648	Zika	Control	NOTEST	0.257594	1.17365	2.18783	0	1	1	no
ENSG00000245694	ENSG00000245694	CRNDE	16:54916870-54929384	Zika	Control	OK	19.397	20.1077	0.0519094	0.155475	0.8238	0.924029	no
ENSG00000245937	ENSG00000245937	LINC01184	5:127703389-128083341	Zika	Control	OK	2.35263	2.37211	0.0118977	0.0187477	0.9767	0.989756	no
ENSG00000245958	ENSG00000245958	RP11-33B1.1	4:119454790-119628991	Zika	Control	OK	5.20065	6.19614	0.252678	0.354362	0.5935	0.805371	no
ENSG00000246067	ENSG00000246067	RAB30-AS1	11:83072065-83106961	Zika	Control	OK	0.0954841	2.73382	4.83952	0.993316	0.2503	0.509578	no
ENSG00000246090	ENSG00000246090	RP11-696N14.1	4:99088856-99301356	Zika	Control	OK	0.500424	3.18659	2.67079	1.88295	0.06665	0.222792	no
ENSG00000246982	ENSG00000246982	RP1-179N16.6	6:36146697-36232790	Zika	Control	OK	0.727801	2.2028	1.59772	0.70992	0.3715	0.635335	no
ENSG00000247081	ENSG00000247081	BAALC-AS1	8:103121031-103332866	Zika	Control	OK	5.70287	7.57398	0.409364	0.392814	0.5765	0.795352	no
ENSG00000247134	ENSG00000247134	RP11-11N9.4	8:32927988-33049644	Zika	Control	OK	2.60628	4.71137	0.854155	2.1666	0.0022	0.0190402	yes
ENSG00000247240	ENSG00000247240	UBL7-AS1	15:74461264-74516959	Zika	Control	OK	0.294234	2.48876	3.08039	1.29421	0.13255	0.348591	no
ENSG00000247679	ENSG00000247679	RP11-1277A3.1	5:177600099-177672209	Zika	Control	OK	0.888089	1.85347	1.06145	1.00917	0.164	0.397158	no
ENSG00000247809	ENSG00000247809	NR2F2-AS1	15:95990581-96340263	Zika	Control	OK	6.5316	7.7682	0.250145	0.181123	0.81355	0.919391	no
ENSG00000247828	ENSG00000247828	TMEM161B-AS1	5:88189632-88498697	Zika	Control	OK	7.72692	10.5249	0.445847	1.26351	0.0754	0.24158	no
ENSG00000247982	ENSG00000247982	LINC00926	15:57300364-57307769	Zika	Control	NOTEST	0.151567	0.642164	2.08298	0	1	1	no
ENSG00000248049	ENSG00000248049	UBA6-AS1	4:67701279-68129880	Zika	Control	NOTEST	0.707092	0	#NAME?	0	1	1	no
ENSG00000248103	ENSG00000248103	CTC-338M12.9	5:181281370-181295572	Zika	Control	OK	13.5221	13.4769	-0.00482952	-0.00605985	0.99295	0.99598	no
ENSG00000248890	ENSG00000248890	HHIP-AS1	4:144642921-144745271	Zika	Control	NOTEST	0.613163	0.379546	-0.691995	0	1	1	no
ENSG00000248932	ENSG00000248932	RP11-319G6.1	3:139389814-139678017	Zika	Control	OK	4.21013	4.07958	-0.0454429	-0.0410773	0.95495	0.981478	no
ENSG00000249207	ENSG00000249207	RP11-360F5.1	4:39045038-39127256	Zika	Control	OK	2.9416	1.03216	-1.51094	-1.96089	0.01285	0.0711634	no
ENSG00000249673	ENSG00000249673	NOP14-AS1	4:2934898-2963385	Zika	Control	OK	3.12462	3.52592	0.17432	0.41277	0.5564	0.782526	no
ENSG00000249859	ENSG00000249859	PVT1	8:127794524-128134239	Zika	Control	OK	11.4513	5.64175	-1.0213	-2.40346	0.0014	0.0135429	yes
ENSG00000249937	ENSG00000249937	RP11-454P21.1	5:17684583-17955857	Zika	Control	OK	3.79479	2.50339	-0.600139	-0.81045	0.23505	0.492758	no
ENSG00000250049	ENSG00000250049	RP11-348J24.2	5:92082596-92688254	Zika	Control	OK	9.15628	4.1549	-1.13995	-2.08141	0.00365	0.0281273	yes
ENSG00000250312	ENSG00000250312	ZNF718	4:124479-164694	Zika	Control	OK	2.9498	5.7015	0.950726	1.10721	0.14545	0.368792	no
ENSG00000250337	ENSG00000250337	LINC01021	5:27472264-27500095	Zika	Control	OK	17.5876	58.0413	1.72252	7.18764	5e-05	0.000872407	yes
ENSG00000250366	ENSG00000250366	TUNAR	14:95876376-95925571	Zika	Control	OK	3.80478	1.66712	-1.19046	-1.75008	0.0267	0.119076	no
ENSG00000250846	ENSG00000250846	EPHA5-AS1	4:65319562-65698029	Zika	Control	OK	4.65302	3.12238	-0.575523	-0.671718	0.35115	0.615656	no
ENSG00000250988	ENSG00000250988	SNHG21	15:82750563-82806070	Zika	Control	OK	0	2.25231	inf	nan	0.182	0.423269	no
ENSG00000251141	ENSG00000251141	RP11-53O19.1	5:44742475-44808853	Zika	Control	NOTEST	0.416085	1.07854	1.37412	0	1	1	no
ENSG00000251363	ENSG00000251363	RP11-129M6.1	14:40954897-41149361	Zika	Control	OK	1.08618	6.75236	2.63613	1.50252	0.1356	0.352545	no
ENSG00000251432	ENSG00000251432	RP11-420A23.1	4:128292342-128519394	Zika	Control	NOTEST	2.59411e-06	0.875182	18.364	0	1	1	no
ENSG00000251474	ENSG00000251474	RPL32P3	3:129380733-129399655	Zika	Control	OK	1.15823	2.1571	0.897175	2.28279	0.00195	0.017498	yes
ENSG00000251569	ENSG00000251569	RP11-724O16.1	2:169479177-169526262	Zika	Control	NOTEST	1.07961	0	#NAME?	0	1	1	no
ENSG00000253230	ENSG00000253230	LINC00599	8:9899831-9905366	Zika	Control	OK	3.48685	5.86608	0.750471	0.726943	0.3222	0.585152	no
ENSG00000253352	ENSG00000253352	TUG1	22:30922307-30979395	Zika	Control	OK	11.6825	25.7222	1.13867	2.29619	0.0016	0.0149952	yes
ENSG00000253457	ENSG00000253457	SMIM18	8:30578317-30658251	Zika	Control	OK	0.000305771	3.90029	13.6388	0.0106996	0.251	0.510121	no
ENSG00000253477	ENSG00000253477	RP11-1C8.4	8:103481069-104256094	Zika	Control	NOTEST	0.421394	0.539465	0.356362	0	1	1	no
ENSG00000253535	ENSG00000253535	RP11-624C23.1	8:24169302-24912073	Zika	Control	NOTEST	1.22189	0.346646	-1.81758	0	1	1	no
ENSG00000253554	ENSG00000253554	RP11-32K4.1	8:63685955-64368679	Zika	Control	NOTEST	0.473256	0.00150508	-8.29664	0	1	1	no
ENSG00000253641	ENSG00000253641	LINCR-0001	8:10473521-10481974	Zika	Control	NOTEST	0.863237	1.1782	0.448762	0	1	1	no
ENSG00000253661	ENSG00000253661	ZFHX4-AS1	8:76404057-76867285	Zika	Control	OK	5.3997	6.42973	0.25188	0.130837	0.8523	0.936668	no
ENSG00000253893	ENSG00000253893	FAM85B	8:8154307-8226614	Zika	Control	OK	0.400365	2.52037	2.65424	0.971028	0.14105	0.361461	no
ENSG00000254281	ENSG00000254281	KB-1507C5.4	8:102978691-103002419	Zika	Control	NOTEST	0.677912	1.37605	1.02136	0	1	1	no
ENSG00000254756	ENSG00000254756	RP11-867G23.12	11:66330241-66345125	Zika	Control	NOTEST	1.0228	0.307935	-1.73182	0	1	1	no
ENSG00000254900	ENSG00000254900	RP11-152H18.4	11:8671928-8680913	Zika	Control	OK	0.312253	2.00795	2.68494	1.2841	0.028	0.12301	no
ENSG00000255135	ENSG00000255135	RP11-111M22.3	11:76441337-76444658	Zika	Control	OK	0.857252	2.83632	1.72623	0.867774	0.3407	0.604762	no
ENSG00000255284	ENSG00000255284	AP006621.5	11:777581-790123	Zika	Control	NOTEST	0.190328	0.729027	1.93748	0	1	1	no
ENSG00000255372	ENSG00000255372	CTD-3064C13.1	11:22193175-22283357	Zika	Control	OK	10.7199	4.18464	-1.35711	-1.49139	0.0469	0.176474	no
ENSG00000255468	ENSG00000255468	RP11-867G23.8	11:66347769-66372214	Zika	Control	OK	1.21294	3.43748	1.50284	1.35543	0.0719	0.234625	no
ENSG00000255495	ENSG00000255495	AC145124.2	8:12178696-12444834	Zika	Control	OK	2.80751	9.93154	1.82273	1.75306	0.0237	0.109605	no
ENSG00000255503	ENSG00000255503	RP11-113K21.4	11:83072065-83106961	Zika	Control	OK	1.78771	3.68015	1.04165	0.915784	0.2225	0.478411	no
ENSG00000255571	ENSG00000255571	MIR9-3HG	15:89361578-89398489	Zika	Control	OK	6.39928	8.3383	0.381845	0.962282	0.17525	0.413954	no
ENSG00000255717	ENSG00000255717	SNHG1	11:62851987-62855914	Zika	Control	OK	35.7454	44.0566	0.3016	0.77503	0.27175	0.532978	no
ENSG00000255753	ENSG00000255753	RP11-22B23.2	12:9314401-9318613	Zika	Control	NOTEST	0	1.24134	inf	0	1	1	no
ENSG00000255794	ENSG00000255794	RMST	12:97431652-97565248	Zika	Control	OK	63.9897	101.114	0.660075	2.3318	0.00105	0.0108161	yes
ENSG00000256525	ENSG00000256525	POLG2	17:64477784-64497036	Zika	Control	OK	6.80955	6.90133	0.019315	0.0449922	0.9501	0.979485	no
ENSG00000256667	ENSG00000256667	KLRAP1	12:10588062-10603295	Zika	Control	OK	2.35796	1.60955	-0.550882	-0.683278	0.3313	0.596163	no
ENSG00000256673	ENSG00000256673	RP11-599J14.2	12:9398354-9418178	Zika	Control	OK	1.01474	3.47718	1.77681	3.95818	5e-05	0.000872407	yes
ENSG00000256984	ENSG00000256984	RP11-551L14.6	12:31008638-31015988	Zika	Control	NOTEST	0.361321	1.68132	2.21824	0	1	1	no
ENSG00000257060	ENSG00000257060	RP11-266O8.1	15:93312556-93569483	Zika	Control	NOTEST	0.0642232	0.758008	3.56105	0	1	1	no
ENSG00000257704	ENSG00000257704	INAFM1	19:47274452-47275707	Zika	Control	OK	8.79731	16.1186	0.873595	1.11568	0.12705	0.339181	no
ENSG00000257935	ENSG00000257935	LHX5-AS1	12:113462033-113480624	Zika	Control	OK	87.2896	215.361	1.30288	4.76468	5e-05	0.000872407	yes
ENSG00000258301	ENSG00000258301	RP11-488C13.5	14:76762188-76784026	Zika	Control	OK	19.1734	25.5975	0.416897	1.00287	0.1513	0.37813	no
ENSG00000258405	ENSG00000258405	ZNF578	19:52453575-52512342	Zika	Control	NOTEST	0.0592019	1.29002	4.4456	0	1	1	no
ENSG00000258663	ENSG00000258663	RP11-123M6.2	14:100779409-100861031	Zika	Control	OK	2.72525	4.05506	0.573333	0.998291	0.15545	0.384221	no
ENSG00000259275	ENSG00000259275	RP11-522B15.3	15:96354080-96405189	Zika	Control	OK	2.77964	8.51315	1.6148	2.71266	0.00135	0.0131492	yes
ENSG00000259280	ENSG00000259280	RP11-122D10.1	15:36879606-36887035	Zika	Control	NOTEST	0.96578	1.52578	0.659778	0	1	1	no
ENSG00000259429	ENSG00000259429	UBE2Q2P2	15:82355141-82420075	Zika	Control	OK	11.0843	9.47745	-0.225953	-0.635076	0.36645	0.63013	no
ENSG00000259434	ENSG00000259434	RP11-720L8.1	15:37218129-37491103	Zika	Control	OK	1.89496	1.37212	-0.46576	-0.526216	0.41765	0.675592	no
ENSG00000259543	ENSG00000259543	CTD-2034I4.1	15:81427447-81871125	Zika	Control	NOTEST	1.19087	1.72951	0.53835	0	1	1	no
ENSG00000259683	ENSG00000259683	RP11-182J1.14	15:84389026-84396593	Zika	Control	NOTEST	1.06354	1.52952	0.5242	0	1	1	no
ENSG00000259755	ENSG00000259755	RP11-505E24.2	15:100849560-101086066	Zika	Control	NOTEST	0.856662	1.48195	0.790696	0	1	1	no
ENSG00000259802	ENSG00000259802	CTD-2256P15.2	5:10351698-10353601	Zika	Control	OK	1.86431	0.00128317	-10.5047	-0.0448569	0.2475	0.506284	no
ENSG00000259867	ENSG00000259867	RP11-525K10.3	16:80065835-80563135	Zika	Control	OK	2.46721	2.37772	-0.053304	-0.0867976	0.8953	0.955667	no
ENSG00000259972	ENSG00000259972	AC009120.6	16:74296774-74369826	Zika	Control	OK	7.33114	9.02543	0.299958	0.708149	0.3117	0.575324	no
ENSG00000260025	ENSG00000260025	RP11-490M8.1	2:36354748-36355547	Zika	Control	OK	4.80907	3.42765	-0.488537	-0.810073	0.25385	0.512816	no
ENSG00000260077	ENSG00000260077	RP11-254F7.2	2:10039091-10042354	Zika	Control	NOTEST	0.242895	0.751778	1.62997	0	1	1	no
ENSG00000260261	ENSG00000260261	RP11-480A16.1	3:195947353-195954093	Zika	Control	OK	0.826183	1.9101	1.20912	1.22805	0.0854	0.261739	no
ENSG00000260279	ENSG00000260279	AC137932.5	16:89267612-89490583	Zika	Control	OK	6.87558	3.60425	-0.931782	-0.529707	0.4421	0.696491	no
ENSG00000260442	ENSG00000260442	ATP2A1-AS1	16:28878404-28939346	Zika	Control	OK	4.61153	5.63588	0.289396	0.213651	0.7684	0.898592	no
ENSG00000260528	ENSG00000260528	FAM157C	16:90102270-90222678	Zika	Control	OK	2.25525	1.9753	-0.19122	-0.306048	0.6616	0.843962	no
ENSG00000260548	ENSG00000260548	RP6-24A23.6	X:108719948-108738903	Zika	Control	OK	3.11499	14.5979	2.22847	6.55585	5e-05	0.000872407	yes
ENSG00000260565	ENSG00000260565	CTD-2270P14.1	16:2659782-2673444	Zika	Control	OK	0.677818	1.90236	1.48882	1.73698	0.0222	0.104899	no
ENSG00000260618	ENSG00000260618	RP11-23N2.4	15:52577841-52679372	Zika	Control	OK	8.90925	3.30367	-1.43123	-3.56139	5e-05	0.000872407	yes
ENSG00000260630	ENSG00000260630	SNAI3-AS1	16:88663297-88687186	Zika	Control	NOTEST	0.350656	0.0145302	-4.59293	0	1	1	no
ENSG00000260869	ENSG00000260869	AC002310.13	16:30524000-30558498	Zika	Control	NOTEST	1.3245	1.34369	0.0207549	0	1	1	no
ENSG00000260923	ENSG00000260923	AC137934.1	16:90102270-90222678	Zika	Control	OK	0.0993153	1.69065	4.08942	1.18811	0.2402	0.498714	no
ENSG00000261490	ENSG00000261490	RP11-448G15.3	4:10068088-10074041	Zika	Control	NOTEST	0.041879	0.962861	4.52303	0	1	1	no
ENSG00000261824	ENSG00000261824	LINC00662	19:27684579-27984984	Zika	Control	OK	10.201	7.24976	-0.492707	-1.11547	0.1085	0.307116	no
ENSG00000262903	ENSG00000262903	RP11-235E17.6	17:3636467-3661542	Zika	Control	OK	1.22516	3.05552	1.31845	1.8192	0.02365	0.109445	no
ENSG00000262919	ENSG00000262919	FAM58A	X:153587882-153604353	Zika	Control	NOTEST	1.52476	0	#NAME?	0	1	1	no
ENSG00000263006	ENSG00000263006	ROCK1P1	18:109064-122219	Zika	Control	OK	1.72663	1.93096	0.16136	0.291821	0.67025	0.848005	no
ENSG00000263753	ENSG00000263753	LINC00667	18:5232875-5246508	Zika	Control	OK	6.01327	10.8304	0.84886	2.9699	5e-05	0.000872407	yes
ENSG00000264538	ENSG00000264538	SUZ12P1	17:30709298-30824776	Zika	Control	OK	4.11966	9.69258	1.23436	1.46478	0.03995	0.158199	no
ENSG00000265179	ENSG00000265179	RP11-672L10.2	18:894434-912172	Zika	Control	NOTEST	0.606272	1.5354	1.34058	0	1	1	no
ENSG00000265354	ENSG00000265354	TIMM23	10:45972448-46004261	Zika	Control	OK	4.14308	2.13739	-0.954854	-1.10301	0.13455	0.351431	no
ENSG00000265491	ENSG00000265491	RNF115	1:145719470-145843343	Zika	Control	OK	1.98167	1.14985	-0.785264	-1.19496	0.09915	0.289403	no
ENSG00000267080	ENSG00000267080	ASB16-AS1	17:44170705-44186717	Zika	Control	NOTEST	1.14921	1.25489	0.126915	0	1	1	no
ENSG00000267254	ENSG00000267254	ZNF790-AS1	19:36797517-36916311	Zika	Control	OK	2.15476	3.23343	0.585542	0.533237	0.46365	0.712334	no
ENSG00000267270	ENSG00000267270	PARD6G-AS1	18:80147730-80247546	Zika	Control	NOTEST	0.274587	1.68199	2.61484	0	1	1	no
ENSG00000267288	ENSG00000267288	RP13-890H12.2	17:45148501-45171584	Zika	Control	NOTEST	1.31749	1.16439	-0.178212	0	1	1	no
ENSG00000267313	ENSG00000267313	KC6	18:41437392-41632185	Zika	Control	OK	4.764	13.4201	1.49415	4.75343	5e-05	0.000872407	yes
ENSG00000267454	ENSG00000267454	ZNF582-AS1	19:56393655-56436035	Zika	Control	OK	2.0776	0.612642	-1.7618	-1.0159	0.21855	0.473955	no
ENSG00000267594	ENSG00000267594	CYP4F24P	19:15759439-15779909	Zika	Control	OK	2.91463	5.58886	0.939239	2.02005	0.00665	0.0443114	yes
ENSG00000267640	ENSG00000267640	CTD-2554C21.2	19:37817358-37855215	Zika	Control	NOTEST	0	0.585854	inf	0	1	1	no
ENSG00000267787	ENSG00000267787	RP11-35G9.5	18:57630301-57803101	Zika	Control	NOTEST	0.471799	1.24819	1.40359	0	1	1	no
ENSG00000267886	ENSG00000267886	CTD-2291D10.4	19:23075188-23148928	Zika	Control	OK	1.38618	2.941	1.08519	1.91148	0.00745	0.0484988	yes
ENSG00000268858	ENSG00000268858	RP4-591C20.9	20:63861006-63865082	Zika	Control	OK	0.504004	2.38254	2.24099	3.4727	0.00035	0.00442446	yes
ENSG00000269416	ENSG00000269416	LINC01224	19:23398992-23416075	Zika	Control	OK	1.93268	4.57696	1.24379	1.08098	0.1866	0.429374	no
ENSG00000269707	ENSG00000269707	RP11-13J10.1	2:104853284-104926052	Zika	Control	OK	16.1568	12.8281	-0.33283	-0.706702	0.3135	0.577289	no
ENSG00000269834	ENSG00000269834	ZNF528-AS1	19:52387660-52397766	Zika	Control	OK	4.0811	6.57187	0.687346	1.01828	0.1536	0.381584	no
ENSG00000269998	ENSG00000269998	RP11-272L13.3	1:97928321-97975037	Zika	Control	NOTEST	1.48508	1.63089	0.13512	0	1	1	no
ENSG00000270024	ENSG00000270024	C8orf44-SGK3	8:66667595-66862022	Zika	Control	OK	3.63927	4.77721	0.392518	0.458102	0.50335	0.744823	no
ENSG00000270071	ENSG00000270071	AP001172.2	21:16070521-16627397	Zika	Control	OK	2.15718	7.57589	1.81227	2.11976	0.01325	0.0727797	no
ENSG00000270154	ENSG00000270154	RP11-419I17.1	8:12444872-12566965	Zika	Control	OK	4.41788	8.07901	0.870825	1.44411	0.04635	0.175198	no
ENSG00000270171	ENSG00000270171	RP11-338N10.1	1:6785323-7769706	Zika	Control	OK	1.75524	3.37252	0.942159	0.892373	0.21145	0.464474	no
ENSG00000270246	ENSG00000270246	RP11-701H24.8	15:25041884-25044616	Zika	Control	OK	3.76501	0.909349	-2.04975	-1.82978	0.0405	0.159751	no
ENSG00000270299	ENSG00000270299	RP5-850E9.3	20:646614-676179	Zika	Control	OK	2.77849	1.75845	-0.66	-0.884839	0.20845	0.46082	no
ENSG00000270491	ENSG00000270491	RP4-743O11.1	11:34731676-35020591	Zika	Control	OK	4.20929	4.38365	0.0585551	0.056448	0.9386	0.973913	no
ENSG00000270953	ENSG00000270953	RP11-2E11.9	7:130486041-130687432	Zika	Control	OK	3.30744	2.51506	-0.39512	-0.320476	0.65535	0.841892	no
ENSG00000271335	ENSG00000271335	RP11-324I22.4	10:35247024-35572669	Zika	Control	OK	0.568812	1.81672	1.67531	0.546291	0.5367	0.768736	no
ENSG00000272168	ENSG00000272168	CASC15	6:21664771-22214505	Zika	Control	NOTEST	0.328129	1.44396	2.1377	0	1	1	no
ENSG00000272438	ENSG00000272438	RP11-54O7.16	1:139789-921263	Zika	Control	NOTEST	0.0684758	0.487296	2.83113	0	1	1	no
ENSG00000272752	ENSG00000272752	STAG3L5P-PVRIG2P-PILRB	7:100307701-100367831	Zika	Control	OK	6.94429	4.06496	-0.772586	-1.06164	0.12905	0.342638	no
ENSG00000272970	ENSG00000272970	RP11-329B9.4	3:184715735-184743284	Zika	Control	NOTEST	1.27464	0.554387	-1.20113	0	1	1	no
ENSG00000272994	ENSG00000272994	RP11-332H14.2	2:105333716-105349211	Zika	Control	NOTEST	0.635012	1.55719	1.29409	0	1	1	no
ENSG00000273018	ENSG00000273018	CTD-2303H24.2	17:18511220-18625617	Zika	Control	OK	2.17833	3.31273	0.604802	0.698614	0.32465	0.588241	no
ENSG00000273033	ENSG00000273033	RP11-67L2.2	3:122794794-122892447	Zika	Control	OK	1.57373	1.87959	0.256236	0.35181	0.611	0.816388	no
ENSG00000273403	ENSG00000273403	RP11-329B9.3	3:184715735-184743284	Zika	Control	NOTEST	0.116664	0.771475	2.72526	0	1	1	no
ENSG00000273771	ENSG00000273771	RP11-236L14.2	15:95990581-96340263	Zika	Control	OK	3.56046	5.54812	0.639936	0.343403	0.6098	0.815587	no
ENSG00000274471	ENSG00000274471	RP11-228M15.1	15:23309064-23313276	Zika	Control	OK	3.54163	5.95527	0.749754	1.34408	0.0559	0.197954	no
ENSG00000275066	ENSG00000275066	SYNRG	17:37514796-37609496	Zika	Control	OK	1.14871	1.89914	0.72533	0.630244	0.3877	0.651917	no
ENSG00000275294	ENSG00000275294	RP11-428O18.6	13:27172258-27251288	Zika	Control	OK	0.335972	2.14605	2.67527	1.46779	0.25305	0.511785	no
ENSG00000276087	ENSG00000276087	RP11-507M3.1	2:24076525-24202067	Zika	Control	OK	6.79724	6.01545	-0.176277	-0.204431	0.76585	0.897195	no
ENSG00000276180	ENSG00000276180	HIST1H4I	6:27137346-27146411	Zika	Control	OK	7.46468	7.52335	0.011294	0.0182652	0.962	0.98441	no
ENSG00000276189	ENSG00000276189	TP73-AS1	1:3630766-3747379	Zika	Control	OK	1.96241	2.60661	0.409551	0.60366	0.39585	0.65883	no
ENSG00000276291	ENSG00000276291	FRG1HP	9:40992248-41218410	Zika	Control	OK	2.41763	2.83467	0.229588	0.320926	0.6273	0.825939	no
ENSG00000277072	ENSG00000277072	STAG3L2	7:74882162-74890610	Zika	Control	OK	1.3462	1.76501	0.39079	0.320784	0.57695	0.795438	no
ENSG00000277147	ENSG00000277147	LINC00869	1:149162782-150280916	Zika	Control	NOTEST	1.47825	0.154597	-3.25731	0	1	1	no
ENSG00000277268	ENSG00000277268	RP11-445F12.1	17:36861673-36936706	Zika	Control	OK	0.875317	2.92106	1.73862	1.52258	0.10645	0.303502	no
ENSG00000277757	ENSG00000277757	RP11-285G1.15	10:44997697-45181427	Zika	Control	OK	9.12892	8.92265	-0.0329706	-0.0847793	0.90165	0.957978	no
ENSG00000277954	ENSG00000277954	RP11-679B19.1	16:78099412-79212667	Zika	Control	OK	7.12229	6.23824	-0.191202	-0.687321	0.3257	0.589312	no
ENSG00000278053	ENSG00000278053	DDX52	17:37609738-37684252	Zika	Control	NOTEST	1.5195	0.443878	-1.77536	0	1	1	no
ENSG00000278217	ENSG00000278217	MALAT1	11:65497761-65506516	Zika	Control	OK	132.119	182.923	0.469398	2.15016	0.0021	0.0184458	yes
ENSG00000278616	ENSG00000278616	BEND3P3	10:79660830-79834765	Zika	Control	NOTEST	0.29993	0	#NAME?	0	1	1	no
ENSG00000279954	ENSG00000279954	WI2-85898F10.2	22:45870215-45899223	Zika	Control	OK	0.956202	3.07925	1.68719	2.37902	0.0034	0.0268598	yes
ENSG00000280018	ENSG00000280018	CH507-154B10.2	21:6985996-6997819	Zika	Control	OK	2.50199	14.2899	2.51384	2.98327	0.0009	0.0095565	yes
ENSG00000280255	ENSG00000280255	RP5-1007F24.1	7:26398592-26541048	Zika	Control	OK	2.75284	2.1889	-0.33071	-0.357186	0.59025	0.803875	no
ENSG00000280870	ENSG00000280870	MIR325HG	X:76653804-77014532	Zika	Control	OK	3.54142	3.45374	-0.0361701	-0.0593296	0.931	0.970321	no
ENSG00000281021	ENSG00000281021	RP1-12G14.9	6:149566293-149591748	Zika	Control	OK	3.03633	0.681153	-2.15628	-2.23946	0.01315	0.0723711	no
ENSG00000281128	ENSG00000281128	PTENP1-AS	9:33673503-33706127	Zika	Control	OK	2.72031	2.96647	0.124978	0.378799	0.5938	0.805536	no
ENSG00000281637	ENSG00000281637	Metazoa_SRP	15:96492053-96537039	Zika	Control	OK	1.03868	5.99967	2.53013	3.6045	0.00095	0.00996759	yes
ENSG00000281903	ENSG00000281903	AF127936.7	21:14818842-15065000	Zika	Control	OK	4.88326	1.31988	-1.88744	-2.61335	0.0014	0.0135429	yes
ENSG00000282508	ENSG00000282508	LINC01002	19:197309-239440	Zika	Control	NOTEST	1.63292	1.43989	-0.181495	0	1	1	no
ENSG00000282826	ENSG00000282826	FRG1CP	20:28557093-28602836	Zika	Control	OK	5.07562	9.64713	0.926515	3.34717	5e-05	0.000872407	yes
ENSG00000283050	ENSG00000283050	GTF2IP12	4:119407910-119454638	Zika	Control	NOTEST	1.54317	1.30499	-0.241859	0	1	1	no
XLOC_000001	XLOC_000001	DDX11L1	1:11868-31109	Zika	Control	NOTEST	0	0	0	0	1	1	no
XLOC_000002	XLOC_000002	RP11-34P13.3	1:11868-31109	Zika	Control	NOTEST	0	0	0	0	1	1	no
XLOC_000003	XLOC_000003	OR4G4P	1:52472-53312	Zika	Control	NOTEST	0	0	0	0	1	1	no
XLOC_000004	XLOC_000004	OR4G11P	1:62947-63887	Zika	Control	NOTEST	0	0	0	0	1	1	no
XLOC_000005	XLOC_000005	OR4F5	1:69090-70008	Zika	Control	NOTEST	0	0	0	0	1	1	no
XLOC_000006	XLOC_000006	CICP27	1:89294-134836	Zika	Control	OK	2.4275	1.82125	-0.414548	-1.13454	0.10835	0.306937	no
XLOC_000007	XLOC_000007	RP11-34P13.9	1:139789-921263	Zika	Control	NOTEST	0	0	0	0	1	1	no
XLOC_000008	XLOC_000008	FO538757.3	1:139789-921263	Zika	Control	NOTEST	0	0	0	0	1	1	no
XLOC_000009	XLOC_000009	FO538757.1	1:139789-921263	Zika	Control	NOTEST	0	0	0	0	1	1	no
XLOC_000010	XLOC_000010	RP4-669L17.2	1:139789-921263	Zika	Control	NOTEST	0	0	0	0	1	1	no
XLOC_000011	XLOC_000011	WBP1LP7	1:139789-921263	Zika	Control	NOTEST	0	0	0	0	1	1	no
XLOC_000012	XLOC_000012	CICP7	1:139789-921263	Zika	Control	NOTEST	0	0	0	0	1	1	no
XLOC_000013	XLOC_000013	RP5-857K21.2	1:139789-921263	Zika	Control	NOTEST	0	0	0	0	1	1	no
XLOC_000014	XLOC_000014	MTND1P23	1:139789-921263	Zika	Control	OK	2.09838	1.16727	-0.84614	-0.129151	0.74575	0.887328	no
XLOC_000015	XLOC_000015	MTND2P28	1:139789-921263	Zika	Control	OK	52.1585	74.3718	0.511853	0.789312	0.2507	0.510121	no
XLOC_000016	XLOC_000016	AC114498.1	1:139789-921263	Zika	Control	NOTEST	0	0	0	0	1	1	no
XLOC_000017	XLOC_000017	MTCO1P12	1:139789-921263	Zika	Control	OK	31.9052	34.1215	0.0968885	0.124583	0.8614	0.940962	no
XLOC_000018	XLOC_000018	MTCO2P12	1:139789-921263	Zika	Control	NOTEST	0.60837	0.390672	-0.638992	0	1	1	no
XLOC_000019	XLOC_000019	MTATP6P1,MTATP8P1,MTCO3P12	1:139789-921263	Zika	Control	OK	622.239	873.387	0.489153	1.86067	0.00765	0.0494364	yes
XLOC_000020	XLOC_000020	WBP1LP6	1:139789-921263	Zika	Control	NOTEST	0	0	0	0	1	1	no
XLOC_000021	XLOC_000021	CICP3	1:139789-921263	Zika	Control	NOTEST	0	0	0	0	1	1	no
XLOC_000022	XLOC_000022	RP11-206L10.4	1:139789-921263	Zika	Control	NOTEST	0.324776	0	#NAME?	0	1	1	no
XLOC_000023	XLOC_000023	RP11-206L10.9	1:139789-921263	Zika	Control	OK	5.62459	6.13331	0.124917	0.0427231	0.8762	0.947173	no
XLOC_000024	XLOC_000024	FAM87B	1:139789-921263	Zika	Control	NOTEST	0.100237	0.190734	0.928149	0	1	1	no
XLOC_000025	XLOC_000025	LINC01128	1:139789-921263	Zika	Control	OK	10.1554	6.47713	-0.648826	-0.347293	0.25925	0.519204	no
XLOC_000026	XLOC_000026	TUBB8P11	1:139789-921263	Zika	Control	NOTEST	0.0940517	0	#NAME?	0	1	1	no
XLOC_000027	XLOC_000027	RP11-54O7.16	1:139789-921263	Zika	Control	NOTEST	0	0.654326	inf	0	1	1	no
XLOC_000028	XLOC_000028	SAMD11	1:924879-959309	Zika	Control	OK	7.90728	6.16832	-0.358303	-0.340095	0.5512	0.779011	no
XLOC_000029	XLOC_000029	KLHL17	1:960586-965715	Zika	Control	OK	11.7055	11.4024	-0.0378403	-0.125767	0.85415	0.937628	no
XLOC_000030	XLOC_000030	PLEKHN1	1:966496-982093	Zika	Control	NOTEST	0	0	0	0	1	1	no
XLOC_000031	XLOC_000031	ISG15	1:1001137-1014541	Zika	Control	OK	2.68354	4.98512	0.893493	1.32538	0.04655	0.175719	no
XLOC_000032	XLOC_000032	AGRN	1:1020122-1056118	Zika	Control	OK	61.1913	100.626	0.717599	2.32206	5e-05	0.000872407	yes
XLOC_000033	XLOC_000033	RP11-465B22.3	1:1061019-1069355	Zika	Control	OK	2.13628	2.38604	0.159522	0.128399	0.8156	0.920145	no
XLOC_000034	XLOC_000034	LINC01342	1:1137016-1144056	Zika	Control	NOTEST	0	0	0	0	1	1	no
XLOC_000035	XLOC_000035	MIR200B	1:1167091-1167202	Zika	Control	NOTEST	0	0	0	0	1	1	no
XLOC_000036	XLOC_000036	MIR200A	1:1167845-1167956	Zika	Control	NOTEST	0	0	0	0	1	1	no
XLOC_000037	XLOC_000037	MIR429	1:1169004-1169087	Zika	Control	NOTEST	0	0	0	0	1	1	no
XLOC_000038	XLOC_000038	RP11-465B22.8	1:1169356-1170343	Zika	Control	NOTEST	0	0	0	0	1	1	no
XLOC_000039	XLOC_000039	TTLL10	1:1173055-1197935	Zika	Control	NOTEST	1.62653	0.0374424	-5.44098	0	1	1	no
XLOC_000040	XLOC_000040	B3GALT6	1:1232264-1235041	Zika	Control	OK	14.8756	17.4798	0.23274	0.992446	0.16385	0.396862	no
XLOC_000041	XLOC_000041	SCNN1D	1:1280435-1292029	Zika	Control	OK	0.337995	4.46655	3.72409	1.01325	0.2245	0.481393	no
XLOC_000042	XLOC_000042	PUSL1	1:1292375-1324691	Zika	Control	OK	13.8017	11.02	-0.324718	-0.292549	0.6569	0.842098	no
XLOC_000043	XLOC_000043	CPTP	1:1324755-1329242	Zika	Control	OK	6.2416	5.69124	-0.133173	-0.411629	0.5416	0.772239	no
XLOC_000044	XLOC_000044	TAS1R3	1:1331313-1349350	Zika	Control	NOTEST	0.540462	0.64642	0.258278	0	1	1	no
XLOC_000045	XLOC_000045	RP5-890O3.3	1:1378665-1379032	Zika	Control	NOTEST	0	0	0	0	1	1	no
XLOC_000046	XLOC_000046	RP4-758J18.2	1:1399521-1407313	Zika	Control	OK	7.31428	10.4472	0.514325	0.852416	0.197	0.444335	no
XLOC_000047	XLOC_000047	RP4-758J18.13	1:1409095-1410618	Zika	Control	OK	2.48739	4.08214	0.714693	1.56379	0.0304	0.130313	no
XLOC_000048	XLOC_000048	RP4-758J18.7	1:1417474-1422691	Zika	Control	NOTEST	0	0	0	0	1	1	no
XLOC_000049	XLOC_000049	TMEM88B	1:1426127-1427787	Zika	Control	NOTEST	0.274697	0.307567	0.163059	0	1	1	no
XLOC_000050	XLOC_000050	VWA1	1:1434860-1442882	Zika	Control	OK	3.78258	8.21623	1.11911	2.23503	0.0019	0.0171692	yes
XLOC_000051	XLOC_000051	ATAD3C	1:1449688-1470158	Zika	Control	NOTEST	1.46797	1.18693	-0.306589	0	1	1	no
XLOC_000052	XLOC_000052	ATAD3B	1:1471768-1497848	Zika	Control	OK	9.75473	8.16956	-0.255845	-0.939007	0.18105	0.422102	no
XLOC_000053	XLOC_000053	ATAD3A	1:1512150-1534687	Zika	Control	OK	8.51684	11.1223	0.38506	1.39692	0.0435	0.167837	no
XLOC_000054	XLOC_000054	RP5-832C2.5	1:1574974-1577075	Zika	Control	NOTEST	0.305807	0.444529	0.539653	0	1	1	no
XLOC_000055	XLOC_000055	AL645728.1	1:1579755-1580046	Zika	Control	NOTEST	0	0	0	0	1	1	no
XLOC_000057	XLOC_000057	MIB2	1:1613757-1630610	Zika	Control	OK	43.832	37.2634	-0.234225	-0.651209	0.3459	0.610313	no
XLOC_000058	XLOC_000058	MMP23B	1:1632094-1701810	Zika	Control	OK	2.56581	5.67156	1.14433	0.596697	0.16295	0.3957	no
XLOC_000059	XLOC_000059	RP11-345P4.10	1:1632094-1701810	Zika	Control	NOTEST	0	0	0	0	1	1	no
XLOC_000060	XLOC_000060	RP11-345P4.6,RP11-345P4.7	1:1632094-1701810	Zika	Control	OK	4.35337	3.42094	-0.34774	-0.138619	0.8518	0.936465	no
XLOC_000061	XLOC_000061	RP1-283E3.4	1:1702729-1745992	Zika	Control	OK	6.72675	11.355	0.75534	0.901053	0.1857	0.427931	no
XLOC_000062	XLOC_000062	RP1-140A9.1	1:1891470-1892658	Zika	Control	NOTEST	0.456049	0.547339	0.263247	0	1	1	no
XLOC_000063	XLOC_000063	CALML6	1:1914826-1917296	Zika	Control	NOTEST	0	0.301759	inf	0	1	1	no
XLOC_000064	XLOC_000064	GABRD	1:2019323-2030751	Zika	Control	NOTEST	0.198095	0.231601	0.225448	0	1	1	no
XLOC_000065	XLOC_000065	PRKCZ	1:2050469-2220738	Zika	Control	OK	13.6988	10.4168	-0.395137	-0.654791	0.2249	0.481739	no
XLOC_000066	XLOC_000066	RP11-181G12.4	1:2050469-2220738	Zika	Control	NOTEST	0	0	0	0	1	1	no
XLOC_000067	XLOC_000067	SKI	1:2228694-2310119	Zika	Control	OK	24.0865	21.7119	-0.149741	-0.601865	0.3511	0.615645	no
XLOC_000070	XLOC_000070	RER1	1:2321252-3068437	Zika	Control	OK	39.7743	38.1895	-0.0586605	-0.0952849	0.89385	0.95554	no
XLOC_000071	XLOC_000071	PLCH2	1:2321252-3068437	Zika	Control	OK	1.5457	1.87117	0.275674	0.248609	0.7416	0.88546	no
XLOC_000072	XLOC_000072	RP3-395M20.12	1:2321252-3068437	Zika	Control	OK	1.67641	3.60115	1.10308	1.09044	0.117	0.321454	no
XLOC_000073	XLOC_000073	TNFRSF14	1:2321252-3068437	Zika	Control	NOTEST	1.62559	0.148671	-3.45077	0	1	1	no
XLOC_000074	XLOC_000074	RP3-395M20.7	1:2321252-3068437	Zika	Control	NOTEST	0	0	0	0	1	1	no
XLOC_000075	XLOC_000075	RP3-395M20.9	1:2321252-3068437	Zika	Control	NOTEST	0.458193	0	#NAME?	0	1	1	no
XLOC_000076	XLOC_000076	FAM213B	1:2321252-3068437	Zika	Control	OK	16.5973	21.8465	0.396459	0.656259	0.29515	0.558509	no
XLOC_000077	XLOC_000077	RP13-436F16.1	1:2321252-3068437	Zika	Control	NOTEST	0	0	0	0	1	1	no
XLOC_000078	XLOC_000078	ACTRT2	1:2321252-3068437	Zika	Control	NOTEST	0	0	0	0	1	1	no
XLOC_000079	XLOC_000079	PRDM16	1:3069104-3438621	Zika	Control	OK	4.86443	3.47679	-0.484514	-0.667165	0.23815	0.496354	no
XLOC_000080	XLOC_000080	RP11-193J6.1	1:3069104-3438621	Zika	Control	NOTEST	0	0	0	0	1	1	no
XLOC_000081	XLOC_000081	ARHGEF16	1:3454425-3481113	Zika	Control	OK	3.0299	5.13388	0.760778	1.65636	0.01095	0.0631917	no
XLOC_000082	XLOC_000082	RP11-168F9.2	1:3487245-3487627	Zika	Control	NOTEST	0	1.2592	inf	0	1	1	no
XLOC_000083	XLOC_000083	TPRG1L	1:3625001-3630127	Zika	Control	OK	15.3872	12.286	-0.324719	-1.30026	0.0646	0.218158	no
XLOC_000084	XLOC_000084	TP73	1:3630766-3747379	Zika	Control	NOTEST	0.740598	1.4863	1.00497	0	1	1	no
XLOC_000085	XLOC_000085	TP73-AS1	1:3630766-3747379	Zika	Control	NOTEST	0	0	0	0	1	1	no
XLOC_000086	XLOC_000086	CCDC27	1:3752397-3771645	Zika	Control	NOTEST	0	0	0	0	1	1	no
XLOC_000087	XLOC_000087	SMIM1	1:3772787-3775982	Zika	Control	NOTEST	0.184379	0.910145	2.30342	0	1	1	no
XLOC_000088	XLOC_000088	RN7SL574P	1:3778557-3796504	Zika	Control	NOTEST	0	0	0	0	1	1	no
XLOC_000089	XLOC_000089	RP1-286D6.5	1:3778557-3796504	Zika	Control	OK	2.75967	2.4003	-0.201283	-0.288722	0.6774	0.852207	no
XLOC_000090	XLOC_000090	DFFB	1:3857266-3885429	Zika	Control	OK	3.28503	3.71134	0.176036	0.356101	0.5528	0.78018	no
XLOC_000091	XLOC_000091	LINC01134	1:3900371-3917225	Zika	Control	NOTEST	0	0.0903963	inf	0	1	1	no
XLOC_000092	XLOC_000092	LINC01346	1:3940564-3955262	Zika	Control	NOTEST	0	0	0	0	1	1	no
XLOC_000093	XLOC_000093	RP5-1166F10.1	1:4412026-4424689	Zika	Control	NOTEST	0	0	0	0	1	1	no
XLOC_000094	XLOC_000094	RP1-37J18.2	1:4571480-4594009	Zika	Control	NOTEST	0	0	0	0	1	1	no
XLOC_000095	XLOC_000095	AJAP1	1:4654731-4792534	Zika	Control	NOTEST	0.480318	0.0724239	-2.72945	0	1	1	no
XLOC_000096	XLOC_000096	RP1-58B11.1	1:5492977-5494674	Zika	Control	NOTEST	0	0	0	0	1	1	no
XLOC_000097	XLOC_000097	MIR4417	1:5564070-5564143	Zika	Control	NOTEST	0	0	0	0	1	1	no
XLOC_000098	XLOC_000098	KCNAB2	1:5862810-6101193	Zika	Control	OK	10.8025	8.63522	-0.323066	-0.513423	0.35935	0.623076	no
XLOC_000099	XLOC_000099	RNF207	1:6181268-6235972	Zika	Control	NOTEST	0.369862	0.628072	0.763944	0	1	1	no
XLOC_000100	XLOC_000100	LINC00337	1:6236239-6239444	Zika	Control	NOTEST	0	0.245107	inf	0	1	1	no
XLOC_000101	XLOC_000101	HES3	1:6244191-6245578	Zika	Control	NOTEST	0.316559	0.613987	0.955732	0	1	1	no
XLOC_000102	XLOC_000102	RP1-202O8.3	1:6264272-6394391	Zika	Control	NOTEST	0.127756	0	#NAME?	0	1	1	no
XLOC_000103	XLOC_000103	ESPN	1:6424787-6520061	Zika	Control	NOTEST	0.320819	0.196417	-0.707841	0	1	1	no
XLOC_000104	XLOC_000104	RNU6-731P	1:6521346-6554535	Zika	Control	NOTEST	0	0	0	0	1	1	no
XLOC_000105	XLOC_000105	RP11-58A11.2	1:6521346-6554535	Zika	Control	NOTEST	0.783426	0.762155	-0.039713	0	1	1	no
XLOC_000106	XLOC_000106	TAS1R1	1:6555180-6579757	Zika	Control	NOTEST	0.0531869	0.0494197	-0.105985	0	1	1	no
XLOC_000107	XLOC_000107	ZBTB48	1:6580047-6589280	Zika	Control	OK	10.0639	6.51064	-0.628312	-1.7885	0.0102	0.0601655	no
XLOC_000108	XLOC_000108	PHF13	1:6590714-6624033	Zika	Control	OK	10.514	10.1012	-0.057791	-0.172597	0.79495	0.909604	no
XLOC_000109	XLOC_000109	THAP3	1:6624865-6701924	Zika	Control	OK	13.0658	8.64937	-0.595128	-0.818329	0.1618	0.393976	no
XLOC_000110	XLOC_000110	RP11-242F24.1	1:6724636-6730012	Zika	Control	NOTEST	0	0.0577418	inf	0	1	1	no
XLOC_000111	XLOC_000111	CAMTA1	1:6785323-7769706	Zika	Control	OK	39.9057	61.9273	0.633981	1.20019	0.079	0.248215	no
XLOC_000112	XLOC_000112	RNU1-8P	1:6785323-7769706	Zika	Control	NOTEST	0	0	0	0	1	1	no
XLOC_000113	XLOC_000113	Z98052.1	1:6785323-7769706	Zika	Control	NOTEST	0	0	0	0	1	1	no
XLOC_000114	XLOC_000114	CAMTA1-IT1	1:6785323-7769706	Zika	Control	NOTEST	0.466197	0.451008	-0.0477865	0	1	1	no
XLOC_000115	XLOC_000115	VAMP3	1:7771268-7781432	Zika	Control	OK	11.0217	15.1586	0.459782	1.10353	0.11515	0.318601	no
XLOC_000116	XLOC_000116	RP3-467L1.6	1:7771268-7781432	Zika	Control	OK	5.3593	2.97083	-0.851181	-0.398131	0.5847	0.800687	no
XLOC_000117	XLOC_000117	PER3	1:7784319-7853512	Zika	Control	OK	3.35188	3.54044	0.0789597	0.121701	0.83585	0.929487	no
XLOC_000118	XLOC_000118	RP5-892F13.2	1:7915893-7943165	Zika	Control	NOTEST	0	0	0	0	1	1	no
XLOC_000119	XLOC_000119	PARK7	1:7954290-7985505	Zika	Control	OK	95.8479	113.768	0.247271	1.07747	0.12535	0.33597	no
XLOC_000120	XLOC_000120	RP11-431K24.1	1:8026737-8122702	Zika	Control	NOTEST	0.0424495	0.0805651	0.924409	0	1	1	no
XLOC_000121	XLOC_000121	RP11-431K24.2	1:8189823-8192770	Zika	Control	NOTEST	0	0	0	0	1	1	no
XLOC_000122	XLOC_000122	RP11-431K24.3	1:8202428-8215210	Zika	Control	NOTEST	0	0	0	0	1	1	no
XLOC_000123	XLOC_000123	SLC45A1	1:8317825-8344165	Zika	Control	OK	4.14593	3.35953	-0.303434	-0.762242	0.2797	0.541062	no
XLOC_000124	XLOC_000124	Y_RNA	1:8317825-8344165	Zika	Control	NOTEST	0	0	0	0	1	1	no
XLOC_000125	XLOC_000125	RP5-1115A15.1	1:8352219-8817727	Zika	Control	NOTEST	0	0	0	0	1	1	no
XLOC_000126	XLOC_000126	RP5-1115A15.2	1:8352219-8817727	Zika	Control	NOTEST	0.418951	0.40372	-0.0534245	0	1	1	no
XLOC_000127	XLOC_000127	RPL7P11	1:8352219-8817727	Zika	Control	NOTEST	0.169683	0	#NAME?	0	1	1	no
XLOC_000128	XLOC_000128	RP4-633I8.3	1:8352219-8817727	Zika	Control	NOTEST	0	0	0	0	1	1	no
XLOC_000129	XLOC_000129	RPL23AP19	1:8831006-8831375	Zika	Control	NOTEST	0.36993	0	#NAME?	0	1	1	no
XLOC_000130	XLOC_000130	Metazoa_SRP	1:8861001-8878690	Zika	Control	NOTEST	0	0	0	0	1	1	no
XLOC_000131	XLOC_000131	ENO1-AS1	1:8878834-8879894	Zika	Control	NOTEST	0	0.523286	inf	0	1	1	no
XLOC_000132	XLOC_000132	HMGN2P17	1:8893408-8894151	Zika	Control	NOTEST	0	0.128946	inf	0	1	1	no
XLOC_000133	XLOC_000133	RP3-477M7.6	1:8909741-8909904	Zika	Control	NOTEST	0	0	0	0	1	1	no
XLOC_000134	XLOC_000134	CA6	1:8945866-8975092	Zika	Control	NOTEST	0	0	0	0	1	1	no
XLOC_000135	XLOC_000135	SCARNA16	1:9035106-9088478	Zika	Control	NOTEST	0	0	0	0	1	1	no
XLOC_000136	XLOC_000136	RP3-510D11.2	1:9148010-9198906	Zika	Control	OK	1.54838	5.18509	1.74361	1.77235	0.02115	0.101498	no
XLOC_000138	XLOC_000138	H6PD	1:9234774-9271337	Zika	Control	OK	5.25807	7.08026	0.429268	1.90183	0.0078	0.0499943	yes
XLOC_000139	XLOC_000139	SPSB1	1:9292879-9369532	Zika	Control	OK	2.20662	1.73441	-0.347399	-0.470198	0.4235	0.68046	no
XLOC_000140	XLOC_000140	SLC25A33	1:9539481-9585179	Zika	Control	OK	7.75594	4.59984	-0.753718	-2.72943	0.0003	0.00393312	yes
XLOC_000141	XLOC_000141	RP13-15M17.1	1:9539481-9585179	Zika	Control	NOTEST	1.68865	0.68369	-1.30445	0	1	1	no
XLOC_000142	XLOC_000142	TMEM201	1:9588921-9614849	Zika	Control	OK	10.5042	10.7099	0.0279764	0.10439	0.8771	0.947566	no
XLOC_000144	XLOC_000144	PIK3CD	1:9651731-9824526	Zika	Control	OK	1.99992	3.5126	0.812594	0.455697	0.2594	0.519204	no
XLOC_000145	XLOC_000145	MZT1P1	1:9651731-9824526	Zika	Control	NOTEST	0	0	0	0	1	1	no
XLOC_000146	XLOC_000146	RP11-84A14.5	1:9848275-9910375	Zika	Control	OK	1.50269	3.2062	1.09332	0.507562	0.5239	0.758903	no
XLOC_000147	XLOC_000147	RP11-84A14.4	1:9922112-9985719	Zika	Control	NOTEST	0.320292	0	#NAME?	0	1	1	no
XLOC_000148	XLOC_000148	NMNAT1	1:9922112-9985719	Zika	Control	OK	3.60129	3.94103	0.130057	0.145097	0.7899	0.90791	no
XLOC_000149	XLOC_000149	RN7SKP269	1:9922112-9985719	Zika	Control	NOTEST	0.561814	0.5412	-0.0539305	0	1	1	no
XLOC_000150	XLOC_000150	MIR5697	1:9922112-9985719	Zika	Control	NOTEST	0	0	0	0	1	1	no
XLOC_000151	XLOC_000151	RBP7	1:9997205-10016020	Zika	Control	OK	1.98258	2.35549	0.248649	0.315226	0.6376	0.831829	no
XLOC_000152	XLOC_000152	UBE4B	1:10032818-10181274	Zika	Control	OK	24.9095	28.9185	0.215295	0.751553	0.266	0.526696	no
XLOC_000153	XLOC_000153	PGAM1P11	1:10032818-10181274	Zika	Control	NOTEST	0	0	0	0	1	1	no
XLOC_000154	XLOC_000154	RNU6-828P	1:10032818-10181274	Zika	Control	NOTEST	0	0	0	0	1	1	no
XLOC_000155	XLOC_000155	KIF1B	1:10210549-10381772	Zika	Control	OK	78.4693	78.8322	0.00665655	0.0213021	0.968	0.986497	no
XLOC_000156	XLOC_000156	MIR1273D	1:10210549-10381772	Zika	Control	NOTEST	0	0	0	0	1	1	no
XLOC_000157	XLOC_000157	RNU6-37P	1:10210549-10381772	Zika	Control	NOTEST	0	0	0	0	1	1	no
XLOC_000158	XLOC_000158	PGD	1:10398591-10420144	Zika	Control	OK	115.226	143.921	0.320808	1.27626	0.05795	0.202875	no
XLOC_000159	XLOC_000159	APITD1,APITD1-CORT,CORT	1:10429880-10452153	Zika	Control	OK	10.9788	15.0737	0.457312	1.05295	0.10215	0.295232	no
XLOC_000160	XLOC_000160	RP5-1113E3.3	1:10456521-10630758	Zika	Control	OK	5.26672	5.66954	0.106327	0.0582015	0.94015	0.974631	no
XLOC_000161	XLOC_000161	PEX14	1:10456521-10630758	Zika	Control	OK	12.8187	14.8443	0.211663	0.403132	0.56045	0.785634	no
XLOC_000162	XLOC_000162	RN7SL614P	1:10456521-10630758	Zika	Control	NOTEST	1.58133	0	#NAME?	0	1	1	no
XLOC_000163	XLOC_000163	RP4-734G22.3	1:10636603-10796650	Zika	Control	OK	1.82838	1.36669	-0.419877	-0.92238	0.1856	0.427885	no
XLOC_000164	XLOC_000164	HSPE1P24	1:10895760-10895998	Zika	Control	NOTEST	0	0	0	0	1	1	no
XLOC_000165	XLOC_000165	RP4-635E18.9,TARDBP	1:11012399-11047233	Zika	Control	OK	74.8263	134.385	0.844755	2.58091	0.0001	0.00159155	yes
XLOC_000166	XLOC_000166	RP4-635E18.7	1:11066617-11102100	Zika	Control	NOTEST	1.14542	1.43045	0.320596	0	1	1	no
XLOC_000167	XLOC_000167	Metazoa_SRP	1:11066617-11102100	Zika	Control	NOTEST	0.915403	1.72701	0.915796	0	1	1	no
XLOC_000168	XLOC_000168	RP4-635E18.6	1:11066617-11102100	Zika	Control	NOTEST	0.507954	0	#NAME?	0	1	1	no
XLOC_000169	XLOC_000169	MTOR-AS1	1:11106534-11262507	Zika	Control	NOTEST	0	0.158208	inf	0	1	1	no
XLOC_000170	XLOC_000170	RNU6-537P	1:11106534-11262507	Zika	Control	NOTEST	0	0	0	0	1	1	no
XLOC_000171	XLOC_000171	ANGPTL7	1:11106534-11262507	Zika	Control	NOTEST	0	0.0729795	inf	0	1	1	no
XLOC_000172	XLOC_000172	RNU6-291P	1:11106534-11262507	Zika	Control	NOTEST	0	0	0	0	1	1	no
XLOC_000173	XLOC_000173	RPL39P6	1:11106534-11262507	Zika	Control	NOTEST	0	0	0	0	1	1	no
XLOC_000174	XLOC_000174	UBIAD1	1:11273173-11299568	Zika	Control	OK	9.57946	9.77837	0.0296495	0.1106	0.87095	0.944477	no
XLOC_000175	XLOC_000175	PTCHD2	1:11479165-11537584	Zika	Control	OK	9.81271	11.7935	0.265267	0.820829	0.2493	0.508201	no
XLOC_000176	XLOC_000176	RP1-69M21.2	1:11609530-11613355	Zika	Control	NOTEST	0	0	0	0	1	1	no
XLOC_000177	XLOC_000177	FBXO44	1:11648366-11663327	Zika	Control	OK	9.07764	10.8863	0.26213	0.660928	0.33165	0.596337	no
XLOC_000178	XLOC_000178	FBXO6	1:11664123-11674354	Zika	Control	NOTEST	0.497776	0.554269	0.15509	0	1	1	no
XLOC_000179	XLOC_000179	DRAXIN	1:11691728-11725857	Zika	Control	OK	14.1394	21.6508	0.614699	2.93802	5e-05	0.000872407	yes
XLOC_000180	XLOC_000180	AGTRAP	1:11736083-11754802	Zika	Control	OK	13.1388	18.3285	0.480256	1.49373	0.0263	0.117999	no
XLOC_000181	XLOC_000181	C1orf167	1:11761786-11806058	Zika	Control	NOTEST	0.0508012	0	#NAME?	0	1	1	no
XLOC_000182	XLOC_000182	CLCN6	1:11806095-11848345	Zika	Control	OK	33.3102	22.1167	-0.590828	-2.05651	0.0018	0.0164763	yes
XLOC_000183	XLOC_000183	RP5-934G17.6	1:11877769-11880406	Zika	Control	NOTEST	0.0288678	0	#NAME?	0	1	1	no
XLOC_000184	XLOC_000184	RNU5E-1	1:11908151-11908271	Zika	Control	NOTEST	0	0	0	0	1	1	no
XLOC_000185	XLOC_000185	PLOD1	1:11934204-11975538	Zika	Control	OK	3.07644	5.79958	0.914688	1.4166	0.00945	0.0572468	no
XLOC_000186	XLOC_000186	MFN2	1:11980180-12013514	Zika	Control	OK	29.8411	27.6276	-0.111188	-0.439919	0.4695	0.716646	no
XLOC_000187	XLOC_000187	MIIP	1:12019465-12032045	Zika	Control	OK	24.0479	24.2237	0.0105089	0.0373755	0.9578	0.982795	no
XLOC_000188	XLOC_000188	MIR6729	1:12019465-12032045	Zika	Control	NOTEST	0	0	0	0	1	1	no
XLOC_000189	XLOC_000189	TNFRSF8	1:12063376-12144207	Zika	Control	NOTEST	0	0.0374252	inf	0	1	1	no
XLOC_000190	XLOC_000190	TNFRSF1B	1:12166942-12209228	Zika	Control	NOTEST	0.243623	0.448121	0.879236	0	1	1	no
XLOC_000191	XLOC_000191	MIR4632	1:12166942-12209228	Zika	Control	NOTEST	0	0	0	0	1	1	no
XLOC_000192	XLOC_000192	VPS13D	1:12230066-12512047	Zika	Control	OK	7.03577	8.09556	0.202423	0.231351	0.56775	0.790059	no
XLOC_000193	XLOC_000193	AC243836.1	1:12230066-12512047	Zika	Control	NOTEST	0	0	0	0	1	1	no
XLOC_000194	XLOC_000194	SNORA59A	1:12230066-12512047	Zika	Control	NOTEST	0	0	0	0	1	1	no
XLOC_000195	XLOC_000195	RP5-888M10.2	1:12527723-12528420	Zika	Control	NOTEST	0	0	0	0	1	1	no
XLOC_000196	XLOC_000196	AADACL4	1:12644546-12667086	Zika	Control	NOTEST	0	0	0	0	1	1	no
XLOC_000197	XLOC_000197	RP11-474O21.2	1:12692908-12693020	Zika	Control	NOTEST	0	0	0	0	1	1	no
XLOC_000198	XLOC_000198	AADACL3	1:12716114-12728759	Zika	Control	NOTEST	0	0	0	0	1	1	no
XLOC_000199	XLOC_000199	C1orf158	1:12746214-12763744	Zika	Control	NOTEST	0.047114	0.0234095	-1.00906	0	1	1	no
XLOC_000200	XLOC_000200	PRAMEF12	1:12774840-12777906	Zika	Control	NOTEST	0	0.0485043	inf	0	1	1	no
XLOC_000201	XLOC_000201	PRAMEF1	1:12791396-12796628	Zika	Control	NOTEST	0	0	0	0	1	1	no
XLOC_000202	XLOC_000202	PRAMEF2	1:12847376-13158092	Zika	Control	NOTEST	0	0	0	0	1	1	no
XLOC_000203	XLOC_000203	PRAMEF7	1:12847376-13158092	Zika	Control	NOTEST	0	0	0	0	1	1	no
XLOC_000204	XLOC_000204	RNU6-1072P	1:12847376-13158092	Zika	Control	NOTEST	0	0	0	0	1	1	no
XLOC_000205	XLOC_000205	PRAMEF29P	1:12847376-13158092	Zika	Control	NOTEST	0	0	0	0	1	1	no
XLOC_000206	XLOC_000206	PRAMEF28	1:12847376-13158092	Zika	Control	NOTEST	0	0	0	0	1	1	no
XLOC_000207	XLOC_000207	HNRNPCL3,PRAMEF25	1:12847376-13158092	Zika	Control	NOTEST	0	0	0	0	1	1	no
XLOC_000208	XLOC_000208	PRAMEF36P	1:12847376-13158092	Zika	Control	NOTEST	0	0	0	0	1	1	no
XLOC_000209	XLOC_000209	PRAMEF9	1:13172454-13179464	Zika	Control	NOTEST	0	0	0	0	1	1	no
XLOC_000210	XLOC_000210	PRAMEF31P	1:13245862-13248652	Zika	Control	NOTEST	0	0	0	0	1	1	no
XLOC_000211	XLOC_000211	PRAMEF5	1:13254211-13263314	Zika	Control	NOTEST	0	0	0	0	1	1	no
XLOC_000212	XLOC_000212	PRAMEF15	1:13303508-13322598	Zika	Control	NOTEST	0	0	0	0	1	1	no
XLOC_000213	XLOC_000213	PRAMEF33P	1:13303508-13322598	Zika	Control	NOTEST	0	0	0	0	1	1	no
XLOC_000214	XLOC_000214	RP11-219C24.10	1:13324038-13324518	Zika	Control	NOTEST	0	0	0	0	1	1	no
XLOC_000215	XLOC_000215	PRAMEF17	1:13389631-13392629	Zika	Control	NOTEST	0	0	0	0	1	1	no
XLOC_000216	XLOC_000216	PRAMEF20	1:13410449-13421328	Zika	Control	NOTEST	0	0	0	0	1	1	no
XLOC_000217	XLOC_000217	RP4-597A16.2	1:13474976-13516270	Zika	Control	NOTEST	0	0	0	0	1	1	no
XLOC_000218	XLOC_000218	BRWD1P1	1:13555000-13555694	Zika	Control	NOTEST	0	0	0	0	1	1	no
XLOC_000219	XLOC_000219	PDPN	1:13583464-13617957	Zika	Control	OK	6.91915	9.7388	0.493149	1.22076	0.0497	0.183158	no
XLOC_000220	XLOC_000220	PRDM2	1:13700197-13825079	Zika	Control	OK	18.0321	17.4979	-0.0433849	-0.13759	0.8192	0.921942	no
XLOC_000221	XLOC_000221	KAZN	1:14598703-15220480	Zika	Control	OK	11.6756	7.69815	-0.600915	-1.85583	0.0089	0.0549034	no
XLOC_000222	XLOC_000222	TMEM51	1:14598703-15220480	Zika	Control	OK	4.3032	8.94858	1.05625	1.79784	0.0178	0.0900707	no
XLOC_000223	XLOC_000223	RP5-903E17.2	1:15226372-15227549	Zika	Control	NOTEST	0	0.0833318	inf	0	1	1	no
XLOC_000224	XLOC_000224	FHAD1	1:15247271-15400283	Zika	Control	OK	2.20063	2.1707	-0.0197561	-0.0136226	0.9727	0.988578	no
XLOC_000225	XLOC_000225	EFHD2	1:15409894-15430343	Zika	Control	OK	7.9153	9.65955	0.287311	1.06145	0.12925	0.342976	no
XLOC_000226	XLOC_000226	CTRC	1:15438438-15449242	Zika	Control	NOTEST	0.104122	0.02573	-2.01675	0	1	1	no
XLOC_000227	XLOC_000227	CELA2A,CELA2B	1:15456727-15526534	Zika	Control	NOTEST	0	0.412426	inf	0	1	1	no
XLOC_000228	XLOC_000228	DNAJC16	1:15526812-15603626	Zika	Control	OK	5.93609	5.03947	-0.23624	-0.632036	0.26865	0.529914	no
XLOC_000229	XLOC_000229	SCARNA21	1:15526812-15603626	Zika	Control	NOTEST	0	0	0	0	1	1	no
XLOC_000230	XLOC_000230	CHCHD2P6	1:15604596-15605043	Zika	Control	NOTEST	0	0.275648	inf	0	1	1	no
XLOC_000231	XLOC_000231	DDI2,RSC1A1	1:15617499-15669154	Zika	Control	OK	9.78375	7.44562	-0.393994	-1.22947	0.03285	0.137888	no
XLOC_000232	XLOC_000232	PLEKHM2	1:15684331-15749896	Zika	Control	OK	22.5307	16.7784	-0.42529	-1.61647	0.02095	0.100847	no
XLOC_000233	XLOC_000233	SLC25A34	1:15684331-15749896	Zika	Control	OK	1.76573	2.1679	0.296039	0.174968	0.71685	0.874514	no
XLOC_000234	XLOC_000234	TMEM82	1:15684331-15749896	Zika	Control	NOTEST	0	0	0	0	1	1	no
XLOC_000235	XLOC_000235	FBLIM1	1:15756606-15786701	Zika	Control	OK	2.18201	1.99632	-0.128313	-0.114298	0.74875	0.888636	no
XLOC_000236	XLOC_000236	Metazoa_SRP	1:15756606-15786701	Zika	Control	NOTEST	0	0	0	0	1	1	no
XLOC_000237	XLOC_000237	RPL12P14	1:15792795-15793285	Zika	Control	NOTEST	0.233991	0	#NAME?	0	1	1	no
XLOC_000238	XLOC_000238	RP11-169K16.8	1:15828205-15829739	Zika	Control	NOTEST	0.268837	0.197076	-0.447977	0	1	1	no
XLOC_000239	XLOC_000239	SPEN	1:15834473-15940460	Zika	Control	OK	44.6443	34.8295	-0.358168	-0.638864	0.3507	0.615249	no
XLOC_000240	XLOC_000240	RP11-5P18.1	1:15941868-15976132	Zika	Control	NOTEST	0.235217	0	#NAME?	0	1	1	no
XLOC_000241	XLOC_000241	RP11-5P18.3	1:15988181-15988441	Zika	Control	NOTEST	0	0	0	0	1	1	no
XLOC_000242	XLOC_000242	TBC1D3P6	1:15989870-15994751	Zika	Control	NOTEST	0	0	0	0	1	1	no
XLOC_000243	XLOC_000243	C1orf64	1:16004235-16644683	Zika	Control	NOTEST	0	0	0	0	1	1	no
XLOC_000244	XLOC_000244	CLCNKA	1:16004235-16644683	Zika	Control	NOTEST	0	0	0	0	1	1	no
XLOC_000245	XLOC_000245	CLCNKB	1:16004235-16644683	Zika	Control	NOTEST	0.316576	0.236638	-0.419868	0	1	1	no
XLOC_000246	XLOC_000246	RP11-276H7.2	1:16004235-16644683	Zika	Control	NOTEST	0.108256	0	#NAME?	0	1	1	no
XLOC_000247	XLOC_000247	RP11-276H7.3	1:16004235-16644683	Zika	Control	NOTEST	0	0	0	0	1	1	no
XLOC_000248	XLOC_000248	ARHGEF19-AS1	1:16004235-16644683	Zika	Control	NOTEST	0	0	0	0	1	1	no
XLOC_000249	XLOC_000249	SZRD1	1:16004235-16644683	Zika	Control	OK	23.6146	30.2021	0.354968	0.532561	0.3974	0.65944	no
XLOC_000250	XLOC_000250	AL358794.1	1:16004235-16644683	Zika	Control	NOTEST	0	0	0	0	1	1	no
XLOC_000251	XLOC_000251	NECAP2	1:16004235-16644683	Zika	Control	OK	11.3105	10.5533	-0.0999708	-0.0849623	0.8781	0.948319	no
XLOC_000252	XLOC_000252	RP4-798A10.7	1:16004235-16644683	Zika	Control	OK	2.83885	4.59486	0.694711	0.271237	0.7641	0.896212	no
XLOC_000253	XLOC_000253	RP4-798A10.4	1:16004235-16644683	Zika	Control	NOTEST	0	0	0	0	1	1	no
XLOC_000254	XLOC_000254	FAM231C	1:16004235-16644683	Zika	Control	NOTEST	0.214081	0.212827	-0.00847991	0	1	1	no
XLOC_000255	XLOC_000255	AL355149.1	1:16004235-16644683	Zika	Control	NOTEST	0	0	0	0	1	1	no
XLOC_000256	XLOC_000256	RP5-1182A14.5	1:16004235-16644683	Zika	Control	NOTEST	0	0	0	0	1	1	no
XLOC_000257	XLOC_000257	MST1P2	1:16645621-16650289	Zika	Control	NOTEST	0.145973	0.271845	0.897083	0	1	1	no
XLOC_000258	XLOC_000258	RP1-163M9.8	1:16656878-16667524	Zika	Control	NOTEST	0	0	0	0	1	1	no
XLOC_000259	XLOC_000259	FAM231A	1:16673002-16673512	Zika	Control	NOTEST	0	0	0	0	1	1	no
XLOC_000260	XLOC_000260	AL021920.1	1:16681096-16720157	Zika	Control	NOTEST	0	0	0	0	1	1	no
XLOC_000261	XLOC_000261	RP1-163M9.7	1:16681096-16720157	Zika	Control	NOTEST	0	0	0	0	1	1	no
XLOC_000262	XLOC_000262	CROCC	1:16739937-16972979	Zika	Control	OK	20.2108	23.0552	0.189965	0.631261	0.3051	0.568938	no
XLOC_000263	XLOC_000263	RNU1-4	1:16739937-16972979	Zika	Control	NOTEST	0	0	0	0	1	1	no
XLOC_000264	XLOC_000264	RP11-108M9.2	1:16739937-16972979	Zika	Control	NOTEST	0	0	0	0	1	1	no
XLOC_000265	XLOC_000265	RP11-108M9.3	1:16739937-16972979	Zika	Control	NOTEST	0.668446	0.823358	0.300708	0	1	1	no
XLOC_000266	XLOC_000266	RP11-108M9.5	1:16739937-16972979	Zika	Control	NOTEST	0.229832	0.215539	-0.0926294	0	1	1	no
XLOC_000267	XLOC_000267	RNU1-2	1:16739937-16972979	Zika	Control	NOTEST	0	0	0	0	1	1	no
XLOC_000268	XLOC_000268	RP1-37C10.3	1:16974501-17011928	Zika	Control	NOTEST	0	0	0	0	1	1	no
XLOC_000269	XLOC_000269	Y_RNA	1:17158196-17158284	Zika	Control	NOTEST	0	0	0	0	1	1	no
XLOC_000270	XLOC_000270	RP11-380J14.1	1:17189782-17201733	Zika	Control	NOTEST	0	0	0	0	1	1	no
XLOC_000271	XLOC_000271	PADI1	1:17205125-17246005	Zika	Control	NOTEST	0	0	0	0	1	1	no
XLOC_000272	XLOC_000272	PADI3	1:17249097-17284233	Zika	Control	NOTEST	0	0.0254208	inf	0	1	1	no
XLOC_000273	XLOC_000273	MIR3972	1:17249097-17284233	Zika	Control	NOTEST	0	0	0	0	1	1	no
XLOC_000274	XLOC_000274	PADI4	1:17308194-17364004	Zika	Control	NOTEST	0	0	0	0	1	1	no
XLOC_000275	XLOC_000275	PADI6	1:17372195-17401699	Zika	Control	NOTEST	0	0	0	0	1	1	no
XLOC_000276	XLOC_000276	RP1-20B21.4	1:17406759-17439724	Zika	Control	NOTEST	0	0	0	0	1	1	no
XLOC_000277	XLOC_000277	ARHGEF10L	1:17539834-17697874	Zika	Control	OK	19.4231	17.5397	-0.147146	-0.436211	0.48755	0.732488	no
XLOC_000278	XLOC_000278	RP11-473A10.2	1:17717686-17749978	Zika	Control	NOTEST	0	0	0	0	1	1	no
XLOC_000279	XLOC_000279	AL136529.1	1:17717686-17749978	Zika	Control	NOTEST	0	0	0	0	1	1	no
XLOC_000280	XLOC_000280	ACTL8	1:17755312-17827063	Zika	Control	NOTEST	0	0	0	0	1	1	no
XLOC_000281	XLOC_000281	RP11-174G17.2	1:18065656-18074412	Zika	Control	NOTEST	0	0	0	0	1	1	no
XLOC_000282	XLOC_000282	IGSF21	1:18107745-18378483	Zika	Control	OK	9.19991	8.1469	-0.175369	-0.514644	0.4435	0.697761	no
XLOC_000283	XLOC_000283	RP11-174G17.3	1:18107745-18378483	Zika	Control	NOTEST	0.0141443	0	#NAME?	0	1	1	no
XLOC_000284	XLOC_000284	RP11-422P22.1	1:18385828-18388514	Zika	Control	NOTEST	0	0.314139	inf	0	1	1	no
XLOC_000285	XLOC_000285	KLHDC7A	1:18480981-18486126	Zika	Control	NOTEST	0.059761	0	#NAME?	0	1	1	no
XLOC_000286	XLOC_000286	DYNLL1P3	1:18513117-18513383	Zika	Control	NOTEST	0	0	0	0	1	1	no
XLOC_000287	XLOC_000287	RP1-8B22.2	1:18595413-18595636	Zika	Control	NOTEST	0	0	0	0	1	1	no
XLOC_000288	XLOC_000288	PAX7	1:18631005-18748866	Zika	Control	OK	2.2203	2.06767	-0.102746	-0.259667	0.7115	0.87107	no
XLOC_000289	XLOC_000289	RP1-43E13.2	1:19210500-19260128	Zika	Control	NOTEST	0.234394	0	#NAME?	0	1	1	no
XLOC_000290	XLOC_000290	MRTO4	1:19210500-19260128	Zika	Control	OK	11.5595	11.211	-0.0441616	-0.0671713	0.9078	0.959875	no
XLOC_000291	XLOC_000291	RP4-657E11.10	1:19292757-19299185	Zika	Control	OK	3.70806	5.51584	0.572916	2.19294	0.00235	0.0201044	yes
XLOC_000292	XLOC_000292	PQLC2	1:19312325-19329300	Zika	Control	OK	12.9871	12.4929	-0.0559738	-0.193772	0.7801	0.903984	no
XLOC_000294	XLOC_000294	RN7SL277P	1:19338676-19485563	Zika	Control	NOTEST	0	0	0	0	1	1	no
XLOC_000295	XLOC_000295	RNU4-28P	1:19510592-19510733	Zika	Control	NOTEST	0	0	0	0	1	1	no
XLOC_000296	XLOC_000296	MINOS1,MINOS1-NBL1,NBL1	1:19596976-19658456	Zika	Control	OK	39.0261	46.313	0.246978	0.603771	0.36365	0.627376	no
XLOC_000297	XLOC_000297	RP5-1056L3.3	1:19596976-19658456	Zika	Control	NOTEST	0.535834	0.264772	-1.01703	0	1	1	no
XLOC_000298	XLOC_000298	HTR6	1:19665286-19679562	Zika	Control	NOTEST	0	0	0	0	1	1	no
XLOC_000299	XLOC_000299	RP11-91K11.2	1:19814028-19819502	Zika	Control	NOTEST	0	0	0	0	1	1	no
XLOC_000300	XLOC_000300	OTUD3	1:19882512-19912945	Zika	Control	OK	12.9231	9.7014	-0.413691	-1.1449	0.04285	0.166465	no
XLOC_000301	XLOC_000301	RN7SL304P	1:19970968-19971269	Zika	Control	NOTEST	0	0	0	0	1	1	no
XLOC_000302	XLOC_000302	PLA2G5	1:20028178-20091190	Zika	Control	NOTEST	0	0	0	0	1	1	no
XLOC_000303	XLOC_000303	PLA2G2F	1:20139325-20150386	Zika	Control	NOTEST	0	0	0	0	1	1	no
XLOC_000304	XLOC_000304	RP3-340N1.2	1:20154337-20160568	Zika	Control	NOTEST	0	0	0	0	1	1	no
XLOC_000305	XLOC_000305	UBXN10	1:20184241-20196048	Zika	Control	NOTEST	0.243214	0.835361	1.78017	0	1	1	no
XLOC_000306	XLOC_000306	RP3-340N1.6	1:20243094-20244655	Zika	Control	NOTEST	0	0	0	0	1	1	no
XLOC_000307	XLOC_000307	VWA5B1	1:20290918-20354894	Zika	Control	NOTEST	0.135431	0.160437	0.244443	0	1	1	no
XLOC_000308	XLOC_000308	RPS4XP4	1:20525988-20526751	Zika	Control	NOTEST	0	0	0	0	1	1	no
XLOC_000309	XLOC_000309	FAM43B	1:20552438-20555010	Zika	Control	NOTEST	0.0352435	0.0312548	-0.173276	0	1	1	no
XLOC_000310	XLOC_000310	CDA	1:20588947-20618908	Zika	Control	NOTEST	0	0	0	0	1	1	no
XLOC_000311	XLOC_000311	PINK1	1:20633454-20651511	Zika	Control	OK	9.81548	7.23845	-0.439379	-1.64746	0.0194	0.0954666	no
XLOC_000312	XLOC_000312	RP5-930J4.2	1:20732879-20733952	Zika	Control	NOTEST	0	0	0	0	1	1	no
XLOC_000313	XLOC_000313	RNU7-200P	1:20806291-21176888	Zika	Control	NOTEST	0	0	0	0	1	1	no
XLOC_000316	XLOC_000316	HSPE1P27	1:20806291-21176888	Zika	Control	NOTEST	0	0	0	0	1	1	no
XLOC_000317	XLOC_000317	RP3-329E20.2	1:21217246-21345504	Zika	Control	NOTEST	0	0	0	0	1	1	no
XLOC_000318	XLOC_000318	RP5-1071N3.1	1:21217246-21345504	Zika	Control	NOTEST	0.100218	0	#NAME?	0	1	1	no
XLOC_000319	XLOC_000319	PPP1R11P1	1:21397986-21398362	Zika	Control	NOTEST	0	0	0	0	1	1	no
XLOC_000320	XLOC_000320	RP11-293F5.1	1:21415897-21417492	Zika	Control	NOTEST	0	0	0	0	1	1	no
XLOC_000321	XLOC_000321	HS6ST1P1	1:21428302-21429536	Zika	Control	NOTEST	0.434342	0.065041	-2.73941	0	1	1	no
XLOC_000322	XLOC_000322	CROCCP5	1:21434317-21437558	Zika	Control	NOTEST	0	0	0	0	1	1	no
XLOC_000323	XLOC_000323	NBPF3	1:21440127-21485005	Zika	Control	OK	2.31283	2.33374	0.0129811	0.0151968	0.9761	0.989543	no
XLOC_000324	XLOC_000324	ALPL	1:21509371-21578412	Zika	Control	OK	2.62609	4.37201	0.735381	1.65274	0.0127	0.0705539	no
XLOC_000325	XLOC_000325	RP11-63N8.3	1:21586471-21591187	Zika	Control	NOTEST	0	0	0	0	1	1	no
XLOC_000327	XLOC_000327	U7	1:21678297-21783606	Zika	Control	NOTEST	0	0	0	0	1	1	no
XLOC_000328	XLOC_000328	RP11-132G19.3	1:21678297-21783606	Zika	Control	NOTEST	0	0	0	0	1	1	no
XLOC_000329	XLOC_000329	LDLRAD2	1:21812264-21937297	Zika	Control	NOTEST	0.0198258	0.136511	2.78357	0	1	1	no
XLOC_000330	XLOC_000330	RP11-26H16.1	1:21812264-21937297	Zika	Control	NOTEST	0	0	0	0	1	1	no
XLOC_000331	XLOC_000331	CELA3B	1:21977020-21998642	Zika	Control	NOTEST	0	0	0	0	1	1	no
XLOC_000332	XLOC_000332	RN7SL386P	1:21977020-21998642	Zika	Control	NOTEST	0	0	0	0	1	1	no
XLOC_000333	XLOC_000333	RNU6-1022P	1:21977020-21998642	Zika	Control	NOTEST	0	0	0	0	1	1	no
XLOC_000334	XLOC_000334	CELA3A	1:22001655-22012539	Zika	Control	NOTEST	0	0	0	0	1	1	no
XLOC_000335	XLOC_000335	RN7SL186P	1:22001655-22012539	Zika	Control	NOTEST	0	0	0	0	1	1	no
XLOC_000336	XLOC_000336	RNU6-776P	1:22001655-22012539	Zika	Control	NOTEST	0	0	0	0	1	1	no
XLOC_000337	XLOC_000337	LINC00339	1:22023989-22031367	Zika	Control	OK	3.6115	7.11599	0.978467	1.29482	0.02115	0.101498	no
XLOC_000338	XLOC_000338	CDC42	1:22052626-22092946	Zika	Control	OK	131.196	125.402	-0.065168	-0.306895	0.6555	0.841892	no
XLOC_000339	XLOC_000339	CDC42-IT1	1:22052626-22092946	Zika	Control	NOTEST	0.228668	0.205233	-0.15599	0	1	1	no
XLOC_000340	XLOC_000340	RP1-224A6.9	1:22100612-22101360	Zika	Control	NOTEST	0.203401	0	#NAME?	0	1	1	no
XLOC_000341	XLOC_000341	MIR4418	1:22266238-22266300	Zika	Control	NOTEST	0	0	0	0	1	1	no
XLOC_000342	XLOC_000342	ZBTB40	1:22451850-22531157	Zika	Control	OK	5.94804	6.67312	0.165947	0.740874	0.28945	0.552213	no
XLOC_000343	XLOC_000343	ZBTB40-IT1	1:22451850-22531157	Zika	Control	NOTEST	0	0	0	0	1	1	no
XLOC_000344	XLOC_000344	EPHA8	1:22563563-22603594	Zika	Control	NOTEST	0.138139	0.0329595	-2.06735	0	1	1	no
XLOC_000345	XLOC_000345	C1QA	1:22636505-22639608	Zika	Control	NOTEST	0	0	0	0	1	1	no
XLOC_000346	XLOC_000346	C1QC	1:22643629-22648110	Zika	Control	NOTEST	0	0	0	0	1	1	no
XLOC_000347	XLOC_000347	C1QB	1:22652761-22661538	Zika	Control	NOTEST	0	0	0	0	1	1	no
XLOC_000348	XLOC_000348	EPHB2	1:22710743-22921500	Zika	Control	OK	59.7144	69.4277	0.217433	0.941149	0.17905	0.418821	no
XLOC_000349	XLOC_000349	MIR4684	1:22710743-22921500	Zika	Control	NOTEST	0	0	0	0	1	1	no
XLOC_000350	XLOC_000350	KDM1A	1:23019447-23177808	Zika	Control	OK	94.0757	103.652	0.139852	0.547036	0.40925	0.668972	no
XLOC_000351	XLOC_000351	MIR3115	1:23019447-23177808	Zika	Control	NOTEST	0	0	0	0	1	1	no
XLOC_000352	XLOC_000352	RP5-979D14.1	1:23019447-23177808	Zika	Control	NOTEST	0.127018	0.117753	-0.109274	0	1	1	no
XLOC_000353	XLOC_000353	RNU6-514P	1:23019447-23177808	Zika	Control	NOTEST	0	0	0	0	1	1	no
XLOC_000354	XLOC_000354	RNU6-135P	1:23019447-23177808	Zika	Control	NOTEST	0	0	0	0	1	1	no
XLOC_000355	XLOC_000355	RP5-1057J7.1	1:23244764-23245224	Zika	Control	NOTEST	0	0	0	0	1	1	no
XLOC_000356	XLOC_000356	ZNF436-AS1	1:23359447-23371839	Zika	Control	NOTEST	1.13553	1.38774	0.289369	0	1	1	no
XLOC_000357	XLOC_000357	RP4-654C18.1	1:23381060-23424740	Zika	Control	NOTEST	0	0	0	0	1	1	no
XLOC_000358	XLOC_000358	Metazoa_SRP	1:23538034-23538313	Zika	Control	NOTEST	0	0	0	0	1	1	no
XLOC_000359	XLOC_000359	MDS2	1:23581494-23640568	Zika	Control	NOTEST	0	0	0	0	1	1	no
XLOC_000360	XLOC_000360	RP11-223J15.2	1:23670293-23680259	Zika	Control	NOTEST	0	0	0	0	1	1	no
XLOC_000361	XLOC_000361	RPL11	1:23691778-23696425	Zika	Control	OK	878.369	887.064	0.01421	0.0711499	0.9204	0.965989	no
XLOC_000362	XLOC_000362	TCEB3	1:23743154-23778287	Zika	Control	OK	15.6267	8.89893	-0.812308	-3.38358	5e-05	0.000872407	yes
XLOC_000363	XLOC_000363	PITHD1	1:23778404-23788232	Zika	Control	OK	38.9307	32.9328	-0.24138	-1.00589	0.154	0.38201	no
XLOC_000364	XLOC_000364	LYPLA2	1:23790789-23795548	Zika	Control	OK	26.8796	34.0561	0.341399	1.34275	0.05525	0.19644	no
XLOC_000365	XLOC_000365	RP11-4M23.3	1:23870525-23913362	Zika	Control	NOTEST	0	0	0	0	1	1	no
XLOC_000366	XLOC_000366	MIR378F	1:23929069-23929147	Zika	Control	NOTEST	0	0	0	0	1	1	no
XLOC_000367	XLOC_000367	PNRC2	1:23959108-23963462	Zika	Control	OK	24.4351	45.9128	0.909944	3.77617	5e-05	0.000872407	yes
XLOC_000368	XLOC_000368	RP11-293P20.2	1:24040834-24112175	Zika	Control	NOTEST	0	0	0	0	1	1	no
XLOC_000369	XLOC_000369	RP11-293P20.4	1:24040834-24112175	Zika	Control	NOTEST	0	0	0	0	1	1	no
XLOC_000370	XLOC_000370	RP11-10N16.2	1:24200239-24211693	Zika	Control	NOTEST	0	0	0	0	1	1	no
XLOC_000371	XLOC_000371	AL590683.1	1:24227916-24228030	Zika	Control	NOTEST	0	0	0	0	1	1	no
XLOC_000372	XLOC_000372	GRHL3	1:24307555-24473400	Zika	Control	NOTEST	0.248745	0.206358	-0.269515	0	1	1	no
XLOC_000373	XLOC_000373	NIPAL3	1:24307555-24473400	Zika	Control	OK	5.50244	4.45537	-0.304527	-0.697166	0.2705	0.531634	no
XLOC_000374	XLOC_000374	RCAN3	1:24502350-24556024	Zika	Control	OK	1.96828	2.07342	0.0750825	0.124188	0.82065	0.922766	no
XLOC_000375	XLOC_000375	NCMAP	1:24556110-24609328	Zika	Control	NOTEST	0	0	0	0	1	1	no
XLOC_000376	XLOC_000376	RP11-496D1.2	1:24556110-24609328	Zika	Control	NOTEST	0	0	0	0	1	1	no
XLOC_000377	XLOC_000377	SRRM1	1:24643011-24673267	Zika	Control	NOTEST	0	0	0	0	1	1	no
XLOC_000378	XLOC_000378	CLIC4	1:24745356-24844324	Zika	Control	OK	79.4584	52.2156	-0.605718	-2.93104	5e-05	0.000872407	yes
XLOC_000379	XLOC_000379	RP11-84D1.1	1:24899510-24965121	Zika	Control	NOTEST	0	0	0	0	1	1	no
XLOC_000380	XLOC_000380	MIR4425	1:25023502-25023586	Zika	Control	NOTEST	0	0	0	0	1	1	no
XLOC_000381	XLOC_000381	RP4-706G24.1	1:25208138-25209437	Zika	Control	NOTEST	0.151957	0	#NAME?	0	1	1	no
XLOC_000383	XLOC_000383	RP3-465N24.6	1:25242236-25430192	Zika	Control	NOTEST	0.242596	0.228424	-0.0868391	0	1	1	no
XLOC_000384	XLOC_000384	RHD	1:25242236-25430192	Zika	Control	NOTEST	0.524491	0.71402	0.445047	0	1	1	no
XLOC_000385	XLOC_000385	TMEM50A	1:25242236-25430192	Zika	Control	OK	75.4063	60.4912	-0.317958	-1.00419	0.14825	0.373412	no
XLOC_000386	XLOC_000386	RP3-469D22.1	1:25242236-25430192	Zika	Control	NOTEST	0	0.283708	inf	0	1	1	no
XLOC_000387	XLOC_000387	TMEM57	1:25430857-25500209	Zika	Control	OK	19.5847	16.8498	-0.216997	-0.918988	0.18255	0.42399	no
XLOC_000388	XLOC_000388	LDLRAP1	1:25543579-25568916	Zika	Control	NOTEST	0.959913	1.54789	0.689331	0	1	1	no
XLOC_000389	XLOC_000389	RP11-70P17.1	1:25581477-25590356	Zika	Control	NOTEST	0.240233	0	#NAME?	0	1	1	no
XLOC_000390	XLOC_000390	MAN1C1	1:25617467-25786207	Zika	Control	OK	2.9968	2.70209	-0.14935	-0.350997	0.5987	0.808613	no
XLOC_000391	XLOC_000391	MTFR1L,RP1-317E23.6,SEPN1	1:25800175-25859458	Zika	Control	OK	74.6016	91.2936	0.291307	1.10106	0.09015	0.271661	no
XLOC_000392	XLOC_000392	RP1-125I3.2	1:25859612-25871253	Zika	Control	NOTEST	0	0	0	0	1	1	no
XLOC_000393	XLOC_000393	Y_RNA	1:25877495-25877605	Zika	Control	NOTEST	0	0	0	0	1	1	no
XLOC_000394	XLOC_000394	SNRPFP2	1:25884180-25906991	Zika	Control	OK	0	2.17601	inf	nan	0.2239	0.480689	no
XLOC_000395	XLOC_000395	RP1-125I3.4	1:25884180-25906991	Zika	Control	OK	1.80876	1.83895	0.0238768	0.00579835	0.97405	0.988924	no
XLOC_000396	XLOC_000396	AL033528.1	1:25911748-25911822	Zika	Control	NOTEST	0	0	0	0	1	1	no
XLOC_000397	XLOC_000397	RNU6-110P	1:25959766-25998157	Zika	Control	NOTEST	0	0	0	0	1	1	no
XLOC_000398	XLOC_000398	SCARNA17	1:26006005-26006130	Zika	Control	NOTEST	0	0	0	0	1	1	no
XLOC_000399	XLOC_000399	SCARNA18	1:26006215-26006299	Zika	Control	NOTEST	0	0	0	0	1	1	no
XLOC_000400	XLOC_000400	EXTL1	1:26019883-26036464	Zika	Control	NOTEST	0.486042	0.607208	0.321109	0	1	1	no
XLOC_000401	XLOC_000401	AL391650.1	1:26071577-26071677	Zika	Control	NOTEST	0	0	0	0	1	1	no
XLOC_000402	XLOC_000402	PDIK1L	1:26111164-26125543	Zika	Control	OK	9.99035	7.6612	-0.382964	-1.49968	0.0334	0.13941	no
XLOC_000403	XLOC_000403	FAM110D	1:26159019-26163962	Zika	Control	NOTEST	0.0972148	0.132477	0.446491	0	1	1	no
XLOC_000404	XLOC_000404	CNKSR1	1:26177402-26189886	Zika	Control	OK	5.0406	4.37581	-0.204044	-0.578778	0.40995	0.669419	no
XLOC_000405	XLOC_000405	CATSPER4	1:26190560-26202968	Zika	Control	NOTEST	0	0	0	0	1	1	no
XLOC_000406	XLOC_000406	RP11-231P20.2	1:26209740-26229840	Zika	Control	NOTEST	0.0876779	0	#NAME?	0	1	1	no
XLOC_000407	XLOC_000407	CEP85	1:26234152-26279038	Zika	Control	OK	9.35608	15.5852	0.736202	1.95212	0.00535	0.0377492	yes
XLOC_000408	XLOC_000408	SH3BGRL3	1:26279175-26320523	Zika	Control	OK	50.8281	68.302	0.426301	1.43247	0.0428	0.166408	no
XLOC_000409	XLOC_000409	CD52	1:26279175-26320523	Zika	Control	NOTEST	0	0.352251	inf	0	1	1	no
XLOC_000410	XLOC_000410	RP11-569G9.7	1:26321858-26354130	Zika	Control	NOTEST	0	0	0	0	1	1	no
XLOC_000411	XLOC_000411	LIN28A	1:26410777-26429722	Zika	Control	OK	5.4452	5.71924	0.0708373	0.250598	0.7179	0.874723	no
XLOC_000412	XLOC_000412	DHDDS	1:26432281-26472304	Zika	Control	OK	15.0766	14.2309	-0.0832822	-0.17697	0.744	0.886395	no
XLOC_000413	XLOC_000413	HMGN2	1:26472449-26475972	Zika	Control	OK	307.847	612.836	0.993286	4.76424	5e-05	0.000872407	yes
XLOC_000414	XLOC_000414	RPS6KA1	1:26529760-26575030	Zika	Control	OK	4.06684	4.55638	0.163979	0.201396	0.6389	0.832219	no
XLOC_000415	XLOC_000415	MIR1976	1:26529760-26575030	Zika	Control	NOTEST	0	0	0	0	1	1	no
XLOC_000416	XLOC_000416	RP4-785J1.1	1:26647446-26647681	Zika	Control	NOTEST	0	0	0	0	1	1	no
XLOC_000417	XLOC_000417	ARID1A	1:26696032-26782108	Zika	Control	OK	55.0864	50.6495	-0.121148	-0.481307	0.4273	0.683922	no
XLOC_000418	XLOC_000418	PIGV	1:26787471-26798398	Zika	Control	OK	1.85839	3.48493	0.907076	1.38262	0.02395	0.110436	no
XLOC_000419	XLOC_000419	RN7SL165P	1:26814821-26815112	Zika	Control	NOTEST	0	0	0	0	1	1	no
XLOC_000420	XLOC_000420	ZDHHC18	1:26826709-26857602	Zika	Control	OK	13.2576	13.6349	0.0404843	0.0913604	0.88785	0.952318	no
XLOC_000421	XLOC_000421	SFN	1:26863137-26864457	Zika	Control	NOTEST	0.130605	0.0670772	-0.961317	0	1	1	no
XLOC_000422	XLOC_000422	RP1-50O24.6	1:26876132-26890297	Zika	Control	NOTEST	0.866534	0.926898	0.0971544	0	1	1	no
XLOC_000423	XLOC_000423	NUDC	1:26921725-26946862	Zika	Control	OK	39.6905	40.8729	0.0423539	0.182652	0.78885	0.907884	no
XLOC_000424	XLOC_000424	RPL12P13	1:26980164-26980975	Zika	Control	NOTEST	0	0	0	0	1	1	no
XLOC_000425	XLOC_000425	RP11-344H11.5	1:26983627-26984024	Zika	Control	NOTEST	0	0	0	0	1	1	no
XLOC_000426	XLOC_000426	TRNP1	1:26993698-27001171	Zika	Control	OK	2.40013	1.89456	-0.341252	-0.673232	0.33105	0.595865	no
XLOC_000427	XLOC_000427	RP11-40H20.5	1:27176750-27177277	Zika	Control	NOTEST	0	0	0	0	1	1	no
XLOC_000428	XLOC_000428	NPM1P39	1:27206929-27207796	Zika	Control	NOTEST	0	0	0	0	1	1	no
XLOC_000429	XLOC_000429	SNRPEP7	1:27211264-27211484	Zika	Control	NOTEST	0	0	0	0	1	1	no
XLOC_000430	XLOC_000430	WDTC1	1:27234515-27308633	Zika	Control	OK	20.5299	22.5797	0.1373	0.595325	0.3838	0.647981	no
XLOC_000431	XLOC_000431	RP11-4K3__A.3	1:27311239-27311838	Zika	Control	NOTEST	0	1.01899	inf	0	1	1	no
XLOC_000432	XLOC_000432	TMEM222	1:27322144-27336400	Zika	Control	OK	25.5822	26.343	0.0422782	0.168332	0.80465	0.915187	no
XLOC_000433	XLOC_000433	RNU6-48P	1:27322144-27336400	Zika	Control	NOTEST	0	0	0	0	1	1	no
XLOC_000434	XLOC_000434	ACTG1P20	1:27322144-27336400	Zika	Control	NOTEST	1.24443	0.721541	-0.78633	0	1	1	no
XLOC_000435	XLOC_000435	SYTL1	1:27342019-27353932	Zika	Control	NOTEST	0.938548	1.2406	0.402535	0	1	1	no
XLOC_000436	XLOC_000436	RP1-144C9.2	1:27389467-27390145	Zika	Control	NOTEST	0	0	0	0	1	1	no
XLOC_000437	XLOC_000437	GPR3	1:27392643-27395814	Zika	Control	OK	2.14763	3.23206	0.589706	1.33053	0.0608	0.209021	no
XLOC_000438	XLOC_000438	RP4-752I6.1	1:27404225-28582983	Zika	Control	NOTEST	0	0	0	0	1	1	no
XLOC_000439	XLOC_000439	RP1-159A19.4	1:27404225-28582983	Zika	Control	NOTEST	0	0	0	0	1	1	no
XLOC_000440	XLOC_000440	RP1-159A19.3	1:27404225-28582983	Zika	Control	OK	2.09692	4.28344	1.0305	0.0922198	0.58845	0.80299	no
XLOC_000441	XLOC_000441	RP11-288L9.4	1:27404225-28582983	Zika	Control	NOTEST	0	0	0	0	1	1	no
XLOC_000442	XLOC_000442	RNU6-424P	1:27404225-28582983	Zika	Control	NOTEST	0	0	0	0	1	1	no
XLOC_000443	XLOC_000443	FAM76A	1:27404225-28582983	Zika	Control	OK	7.39729	4.13779	-0.838136	-0.501293	0.47605	0.722586	no
XLOC_000444	XLOC_000444	RP3-426I6.2	1:27404225-28582983	Zika	Control	NOTEST	0	0	0	0	1	1	no
XLOC_000445	XLOC_000445	RPEP3	1:27404225-28582983	Zika	Control	NOTEST	0	0	0	0	1	1	no
XLOC_000446	XLOC_000446	STX12	1:27404225-28582983	Zika	Control	OK	37.5414	28.5279	-0.396107	-0.501058	0.40675	0.666891	no
XLOC_000447	XLOC_000447	RP3-426I6.5	1:27404225-28582983	Zika	Control	NOTEST	0	3.22069	inf	0	1	1	no
XLOC_000448	XLOC_000448	AL020997.1	1:27404225-28582983	Zika	Control	NOTEST	0	0	0	0	1	1	no
XLOC_000449	XLOC_000449	RP3-426I6.6	1:27404225-28582983	Zika	Control	NOTEST	0	1.18495	inf	0	1	1	no
XLOC_000450	XLOC_000450	RNU6-1245P	1:27404225-28582983	Zika	Control	NOTEST	0	0	0	0	1	1	no
XLOC_000451	XLOC_000451	PPP1R8	1:27404225-28582983	Zika	Control	OK	29.6764	26.3612	-0.170898	-0.161973	0.7714	0.899977	no
XLOC_000452	XLOC_000452	SCARNA1	1:27404225-28582983	Zika	Control	NOTEST	0	0	0	0	1	1	no
XLOC_000453	XLOC_000453	THEMIS2	1:27404225-28582983	Zika	Control	NOTEST	0.917373	1.44421	0.654702	0	1	1	no
XLOC_000454	XLOC_000454	SMPDL3B	1:27404225-28582983	Zika	Control	NOTEST	0	0.0516073	inf	0	1	1	no
XLOC_000455	XLOC_000455	XKR8	1:27404225-28582983	Zika	Control	NOTEST	0.440624	0.477314	0.11539	0	1	1	no
XLOC_000456	XLOC_000456	AL137792.1	1:27404225-28582983	Zika	Control	NOTEST	0	0	0	0	1	1	no
XLOC_000457	XLOC_000457	RP5-1053E7.2	1:27404225-28582983	Zika	Control	NOTEST	0	0	0	0	1	1	no
XLOC_000458	XLOC_000458	ATPIF1	1:27404225-28582983	Zika	Control	OK	62.2796	75.8471	0.284334	0.234172	0.7335	0.883117	no
XLOC_000459	XLOC_000459	RP5-1092A3.5	1:27404225-28582983	Zika	Control	NOTEST	0	0	0	0	1	1	no
XLOC_000460	XLOC_000460	SESN2	1:27404225-28582983	Zika	Control	OK	44.804	11.0809	-2.01555	-2.6252	0.00315	0.0252661	yes
XLOC_000461	XLOC_000461	MED18	1:27404225-28582983	Zika	Control	OK	4.44455	5.2953	0.252675	0.0986124	0.87695	0.947476	no
XLOC_000462	XLOC_000462	PHACTR4	1:27404225-28582983	Zika	Control	OK	18.8671	20.0799	0.0898805	0.143678	0.81565	0.920145	no
XLOC_000463	XLOC_000463	RP1-308E4.1	1:27404225-28582983	Zika	Control	NOTEST	0	0	0	0	1	1	no
XLOC_000464	XLOC_000464	RNU6ATAC27P	1:27404225-28582983	Zika	Control	NOTEST	0	0	0	0	1	1	no
XLOC_000465	XLOC_000465	RCC1	1:27404225-28582983	Zika	Control	OK	8.80381	22.3235	1.34236	1.13534	0.05115	0.186305	no
XLOC_000466	XLOC_000466	SNORA73B	1:27404225-28582983	Zika	Control	NOTEST	0	0	0	0	1	1	no
XLOC_000467	XLOC_000467	RP4-669K10.8	1:27404225-28582983	Zika	Control	NOTEST	0.323564	0.24865	-0.379932	0	1	1	no
XLOC_000468	XLOC_000468	TRNAU1AP	1:27404225-28582983	Zika	Control	OK	19.1109	17.1967	-0.152263	-0.0953493	0.8478	0.934557	no
XLOC_000469	XLOC_000469	RAB42	1:28592199-28596083	Zika	Control	NOTEST	0.292328	0.245475	-0.252016	0	1	1	no
XLOC_000470	XLOC_000470	RP11-442N24__B.1	1:28643227-28648581	Zika	Control	NOTEST	0	0	0	0	1	1	no
XLOC_000471	XLOC_000471	RNU11	1:28648599-28648733	Zika	Control	NOTEST	0	0	0	0	1	1	no
XLOC_000472	XLOC_000472	GMEB1	1:28668731-28719922	Zika	Control	OK	4.44806	5.11012	0.200181	0.600926	0.39435	0.65801	no
XLOC_000473	XLOC_000473	SCARNA24	1:28668731-28719922	Zika	Control	NOTEST	0	0	0	0	1	1	no
XLOC_000474	XLOC_000474	YTHDF2	1:28736620-28769775	Zika	Control	OK	42.0057	38.8253	-0.113589	-0.495112	0.47505	0.721457	no
XLOC_000475	XLOC_000475	OPRD1	1:28812141-28877336	Zika	Control	NOTEST	0.104756	0.0181822	-2.52642	0	1	1	no
XLOC_000476	XLOC_000476	EPB41	1:28887090-29123935	Zika	Control	OK	81.6316	96.5986	0.242875	0.780279	0.1442	0.366741	no
XLOC_000477	XLOC_000477	Y_RNA	1:28887090-29123935	Zika	Control	NOTEST	0	0	0	0	1	1	no
XLOC_000478	XLOC_000478	Metazoa_SRP	1:28887090-29123935	Zika	Control	NOTEST	0	0	0	0	1	1	no
XLOC_000479	XLOC_000479	RP11-467D18.2	1:29192812-29230942	Zika	Control	NOTEST	0	0.177516	inf	0	1	1	no
XLOC_000480	XLOC_000480	PTPRU	1:29236515-29326813	Zika	Control	OK	18.1746	16.4538	-0.143505	-0.382755	0.55515	0.782124	no
XLOC_000481	XLOC_000481	AL139151.1	1:29432480-29432562	Zika	Control	NOTEST	0	0	0	0	1	1	no
XLOC_000482	XLOC_000482	AL645944.1	1:29884901-29885005	Zika	Control	NOTEST	0	0	0	0	1	1	no
XLOC_000483	XLOC_000483	RP5-893G23.1	1:30140262-30141607	Zika	Control	NOTEST	0	0	0	0	1	1	no
XLOC_000484	XLOC_000484	RP3-357I16.1	1:30226522-30226615	Zika	Control	NOTEST	0	0	0	0	1	1	no
XLOC_000485	XLOC_000485	RP4-591L5.2	1:30415824-30421108	Zika	Control	NOTEST	0	0	0	0	1	1	no
XLOC_000486	XLOC_000486	MATN1-AS1	1:30711276-30726827	Zika	Control	NOTEST	0.717415	0.214282	-1.7433	0	1	1	no
XLOC_000487	XLOC_000487	RP5-1125N11.2	1:30824227-30834431	Zika	Control	NOTEST	0	0	0	0	1	1	no
XLOC_000488	XLOC_000488	RN7SKP91	1:30843822-30844110	Zika	Control	NOTEST	0	0	0	0	1	1	no
XLOC_000489	XLOC_000489	RP1-65J11.5	1:30858157-30860254	Zika	Control	NOTEST	0	0	0	0	1	1	no
XLOC_000493	XLOC_000493	RP11-201O14.1	1:30931505-31065991	Zika	Control	NOTEST	0	0.589621	inf	0	1	1	no
XLOC_000494	XLOC_000494	RP11-201O14.2	1:30931505-31065991	Zika	Control	NOTEST	0	0	0	0	1	1	no
XLOC_000495	XLOC_000495	ZCCHC17	1:31296981-31364953	Zika	Control	OK	33.4219	30.8173	-0.117054	-0.505548	0.4667	0.715072	no
XLOC_000496	XLOC_000496	SERINC2	1:31409564-31434680	Zika	Control	OK	55.8841	51.6729	-0.11303	-0.532876	0.4513	0.702989	no
XLOC_000497	XLOC_000497	LINC01225	1:31500084-31540885	Zika	Control	NOTEST	0	0.267961	inf	0	1	1	no
XLOC_000498	XLOC_000498	LINC01226	1:31500084-31540885	Zika	Control	NOTEST	0	0	0	0	1	1	no
XLOC_000499	XLOC_000499	RP11-439L8.5	1:31500084-31540885	Zika	Control	NOTEST	0	0	0	0	1	1	no
XLOC_000500	XLOC_000500	TINAGL1	1:31576484-31587686	Zika	Control	NOTEST	0.0492902	0.0255153	-0.949934	0	1	1	no
XLOC_000501	XLOC_000501	HCRTR1	1:31617685-31704319	Zika	Control	NOTEST	0.106652	0.15211	0.512199	0	1	1	no
XLOC_000502	XLOC_000502	RP11-73M7.6,RP11-73M7.9	1:31617685-31704319	Zika	Control	NOTEST	0.126406	0.163914	0.374875	0	1	1	no
XLOC_000503	XLOC_000503	RP11-84A19.3	1:31789129-31816051	Zika	Control	NOTEST	0	0	0	0	1	1	no
XLOC_000504	XLOC_000504	RP4-534N18.2	1:31842018-31944856	Zika	Control	NOTEST	0	0	0	0	1	1	no
XLOC_000505	XLOC_000505	KHDRBS1	1:32013828-32102866	Zika	Control	OK	158.358	176.925	0.159946	0.780398	0.2633	0.523525	no
XLOC_000506	XLOC_000506	TMEM39B	1:32013828-32102866	Zika	Control	OK	12.491	13.9841	0.162896	0.167433	0.81115	0.918073	no
XLOC_000507	XLOC_000507	MIR5585	1:32013828-32102866	Zika	Control	NOTEST	0	0	0	0	1	1	no
XLOC_000508	XLOC_000508	KPNA6	1:32108037-32176568	Zika	Control	OK	15.4629	11.744	-0.396889	-1.74901	0.0083	0.0520425	no
XLOC_000509	XLOC_000509	TXLNA	1:32179685-32198285	Zika	Control	OK	14.5539	16.2545	0.159437	0.730281	0.30305	0.567116	no
XLOC_000510	XLOC_000510	CCDC28B	1:32200385-32208687	Zika	Control	OK	15.9052	15.5714	-0.0305961	-0.0831421	0.90475	0.959051	no
XLOC_000511	XLOC_000511	IQCC	1:32200385-32208687	Zika	Control	OK	2.8177	3.59534	0.351612	0.725134	0.30315	0.567116	no
XLOC_000512	XLOC_000512	DCDC2B	1:32209093-32231604	Zika	Control	NOTEST	0.269378	0.553219	1.03822	0	1	1	no
XLOC_000513	XLOC_000513	EIF3I	1:32209093-32231604	Zika	Control	OK	84.2612	74.7417	-0.172956	-0.750808	0.28235	0.5442	no
XLOC_000514	XLOC_000514	FAM167B	1:32247232-32248856	Zika	Control	NOTEST	0.175458	0.0900201	-0.962805	0	1	1	no
XLOC_000515	XLOC_000515	LCK	1:32251238-32286165	Zika	Control	NOTEST	0	0	0	0	1	1	no
XLOC_000516	XLOC_000516	HDAC1	1:32292085-32333635	Zika	Control	OK	48.6521	41.9072	-0.215304	-0.855191	0.22485	0.481705	no
XLOC_000518	XLOC_000518	TSSK3	1:32351520-32364312	Zika	Control	NOTEST	0	0.974647	inf	0	1	1	no
XLOC_000519	XLOC_000519	RP11-395N6.4	1:32365112-33036992	Zika	Control	NOTEST	0	0	0	0	1	1	no
XLOC_000520	XLOC_000520	RN7SL122P	1:32365112-33036992	Zika	Control	NOTEST	0	0	0	0	1	1	no
XLOC_000521	XLOC_000521	RP1-27O5.3,ZBTB8A,ZBTB8B	1:32365112-33036992	Zika	Control	OK	9.59466	6.88871	-0.477998	-0.428663	0.5173	0.754256	no
XLOC_000522	XLOC_000522	Y_RNA	1:32365112-33036992	Zika	Control	NOTEST	0.575226	0.292688	-0.974766	0	1	1	no
XLOC_000523	XLOC_000523	RBBP4	1:32365112-33036992	Zika	Control	OK	100.663	155.119	0.623841	1.24626	0.06065	0.208658	no
XLOC_000524	XLOC_000524	KIAA1522	1:32365112-33036992	Zika	Control	OK	22.4741	16.4648	-0.448884	-0.588428	0.32605	0.589719	no
XLOC_000525	XLOC_000525	S100PBP	1:32365112-33036992	Zika	Control	OK	30.8081	31.9944	0.0545069	0.0484511	0.9156	0.963241	no
XLOC_000526	XLOC_000526	HPCA	1:32365112-33036992	Zika	Control	NOTEST	0.44696	0.340891	-0.390836	0	1	1	no
XLOC_000527	XLOC_000527	RP5-1174N9.2	1:32365112-33036992	Zika	Control	NOTEST	0.130095	0.635905	2.28924	0	1	1	no
XLOC_000528	XLOC_000528	RP4-803A2.1	1:32365112-33036992	Zika	Control	NOTEST	0	0	0	0	1	1	no
XLOC_000529	XLOC_000529	RP1-117O3.2,RP4-803A2.2	1:32365112-33036992	Zika	Control	NOTEST	0	0.0522143	inf	0	1	1	no
XLOC_000530	XLOC_000530	AZIN2	1:33081103-33120530	Zika	Control	OK	3.56228	5.84646	0.714764	0.878133	0.0592	0.205621	no
XLOC_000531	XLOC_000531	RP11-131M11.3	1:33145328-33182059	Zika	Control	NOTEST	0.292322	0.201188	-0.539014	0	1	1	no
XLOC_000532	XLOC_000532	ZNF362	1:33256572-33300719	Zika	Control	OK	13.1332	16.7943	0.354757	1.09873	0.09225	0.275755	no
XLOC_000533	XLOC_000533	RP11-415J8.7	1:33256572-33300719	Zika	Control	NOTEST	0.302725	0.857724	1.50251	0	1	1	no
XLOC_000534	XLOC_000534	RP11-415J8.3	1:33306765-33431052	Zika	Control	OK	7.39618	8.72342	0.238114	0.180692	0.8097	0.917755	no
XLOC_000535	XLOC_000535	RP11-415J8.5	1:33306765-33431052	Zika	Control	NOTEST	0	0.275292	inf	0	1	1	no
XLOC_000536	XLOC_000536	TLR12P	1:33466248-33468954	Zika	Control	NOTEST	0	0	0	0	1	1	no
XLOC_000537	XLOC_000537	ZSCAN20	1:33472644-33501716	Zika	Control	OK	3.00527	2.49653	-0.267567	-0.734465	0.26645	0.527193	no
XLOC_000538	XLOC_000538	HSPD1P14	1:33513083-34165842	Zika	Control	NOTEST	0	0	0	0	1	1	no
XLOC_000539	XLOC_000539	HMGB4	1:33513083-34165842	Zika	Control	NOTEST	0	0	0	0	1	1	no
XLOC_000540	XLOC_000540	CSMD2-AS1	1:33513083-34165842	Zika	Control	NOTEST	0	0	0	0	1	1	no
XLOC_000541	XLOC_000541	RNA5SP42	1:33513083-34165842	Zika	Control	NOTEST	0	0	0	0	1	1	no
XLOC_000542	XLOC_000542	C1orf94	1:34166882-34219131	Zika	Control	NOTEST	0	0.0351016	inf	0	1	1	no
XLOC_000543	XLOC_000543	GJB5	1:34712736-34859816	Zika	Control	NOTEST	0.209919	0.0657825	-1.67406	0	1	1	no
XLOC_000544	XLOC_000544	GJB4	1:34712736-34859816	Zika	Control	NOTEST	0.0317896	0	#NAME?	0	1	1	no
XLOC_000545	XLOC_000545	GJB3	1:34712736-34859816	Zika	Control	NOTEST	0.135859	0.0445629	-1.60819	0	1	1	no
XLOC_000546	XLOC_000546	GJA4	1:34712736-34859816	Zika	Control	NOTEST	0	0.164648	inf	0	1	1	no
XLOC_000547	XLOC_000547	RP5-997D16.2	1:34712736-34859816	Zika	Control	NOTEST	0.912916	0.345428	-1.4021	0	1	1	no
XLOC_000548	XLOC_000548	RPL12P45	1:35053467-35059271	Zika	Control	NOTEST	0	0	0	0	1	1	no
XLOC_000549	XLOC_000549	ZMYM1	1:35059785-35116832	Zika	Control	OK	6.45024	5.91409	-0.125197	-0.397276	0.5573	0.783324	no
XLOC_000550	XLOC_000550	EFCAB14P1	1:35122021-35122484	Zika	Control	NOTEST	0	0	0	0	1	1	no
XLOC_000551	XLOC_000551	Y_RNA	1:35195968-35196062	Zika	Control	NOTEST	0	0	0	0	1	1	no
XLOC_000552	XLOC_000552	ZMYM4	1:35268966-35422058	Zika	Control	OK	26.1821	26.1091	-0.00403039	-0.0128143	0.9814	0.991928	no
XLOC_000553	XLOC_000553	SNORA62	1:35268966-35422058	Zika	Control	NOTEST	0	0	0	0	1	1	no
XLOC_000554	XLOC_000554	RPL5P4	1:35268966-35422058	Zika	Control	NOTEST	0	0	0	0	1	1	no
XLOC_000555	XLOC_000555	Metazoa_SRP	1:35268966-35422058	Zika	Control	NOTEST	0	0	0	0	1	1	no
XLOC_000556	XLOC_000556	RP4-728D4.3	1:35433489-35567274	Zika	Control	NOTEST	0	0	0	0	1	1	no
XLOC_000557	XLOC_000557	NCDN	1:35433489-35567274	Zika	Control	OK	11.2752	14.6232	0.37511	0.883771	0.1828	0.424361	no
XLOC_000558	XLOC_000558	RP11-435D7.3	1:35720217-35769980	Zika	Control	NOTEST	0.294417	0.316288	0.103377	0	1	1	no
XLOC_000559	XLOC_000559	AGO4	1:35808171-35857890	Zika	Control	OK	18.3001	14.9339	-0.29326	-1.06023	0.0823	0.255693	no
XLOC_000560	XLOC_000560	AGO1	1:35869807-35930528	Zika	Control	OK	25.2185	25.2266	0.000462153	0.00227273	0.9979	0.998607	no
XLOC_000561	XLOC_000561	AGO3	1:35930717-36072500	Zika	Control	OK	10.7399	5.26244	-1.02917	-1.77141	0.00755	0.0489693	yes
XLOC_000562	XLOC_000562	ADPRHL2	1:36088874-36093932	Zika	Control	OK	12.5317	14.8542	0.245282	0.949583	0.1687	0.404245	no
XLOC_000563	XLOC_000563	MAP7D1	1:36136569-36180849	Zika	Control	OK	78.932	51.0614	-0.628378	-2.40127	0.0008	0.00873081	yes
XLOC_000564	XLOC_000564	RN7SL131P	1:36191914-36192170	Zika	Control	NOTEST	0	0	0	0	1	1	no
XLOC_000565	XLOC_000565	THRAP3	1:36224415-36305357	Zika	Control	OK	37.8158	37.6603	-0.00594598	-0.0234314	0.9685	0.98658	no
XLOC_000566	XLOC_000566	AL360074.1	1:36224415-36305357	Zika	Control	NOTEST	0	0	0	0	1	1	no
XLOC_000567	XLOC_000567	SH3D21	1:36306392-36329221	Zika	Control	OK	4.16097	4.76402	0.195261	0.410083	0.50695	0.746714	no
XLOC_000568	XLOC_000568	FTLP18	1:36412921-39788861	Zika	Control	NOTEST	0	0	0	0	1	1	no
XLOC_000569	XLOC_000569	RP4-614N24.1	1:36412921-39788861	Zika	Control	NOTEST	0	0	0	0	1	1	no
XLOC_000570	XLOC_000570	MIR4255	1:36412921-39788861	Zika	Control	NOTEST	0	0	0	0	1	1	no
XLOC_000571	XLOC_000571	RNU6-636P	1:36412921-39788861	Zika	Control	NOTEST	0	0	0	0	1	1	no
XLOC_000572	XLOC_000572	RPS29P6	1:36412921-39788861	Zika	Control	NOTEST	0	0	0	0	1	1	no
XLOC_000573	XLOC_000573	ZC3H12A	1:36412921-39788861	Zika	Control	NOTEST	1.22742	0.496129	-1.30684	0	1	1	no
XLOC_000574	XLOC_000574	FTH1P1	1:36412921-39788861	Zika	Control	NOTEST	0.552211	0.131157	-2.07393	0	1	1	no
XLOC_000575	XLOC_000575	RP3-423B22.5	1:36412921-39788861	Zika	Control	NOTEST	0	0	0	0	1	1	no
XLOC_000576	XLOC_000576	DNALI1	1:36412921-39788861	Zika	Control	OK	22.9985	24.1659	0.0714324	0.0446541	0.9301	0.969832	no
XLOC_000578	XLOC_000578	CDCA8	1:36412921-39788861	Zika	Control	OK	12.6411	22.7274	0.846316	0.568296	0.4073	0.667405	no
XLOC_000579	XLOC_000579	ACTN4P2	1:36412921-39788861	Zika	Control	NOTEST	0.0390978	0	#NAME?	0	1	1	no
XLOC_000580	XLOC_000580	MANEAL	1:36412921-39788861	Zika	Control	OK	7.34096	7.1781	-0.0323659	-0.0151197	0.98495	0.993653	no
XLOC_000581	XLOC_000581	C1orf122	1:36412921-39788861	Zika	Control	OK	34.8575	36.1758	0.0535565	0.0324947	0.96035	0.98386	no
XLOC_000583	XLOC_000583	RP11-109P14.8	1:36412921-39788861	Zika	Control	NOTEST	0	0	0	0	1	1	no
XLOC_000584	XLOC_000584	RP11-109P14.10	1:36412921-39788861	Zika	Control	OK	10.6093	3.17655	-1.7398	-0.229637	0.42405	0.680727	no
XLOC_000585	XLOC_000585	SNORA63	1:36412921-39788861	Zika	Control	NOTEST	0	0	0	0	1	1	no
XLOC_000586	XLOC_000586	RNU6-584P	1:36412921-39788861	Zika	Control	NOTEST	0	0	0	0	1	1	no
XLOC_000587	XLOC_000587	Metazoa_SRP	1:36412921-39788861	Zika	Control	NOTEST	0	0	0	0	1	1	no
XLOC_000588	XLOC_000588	RNU6-510P	1:36412921-39788861	Zika	Control	NOTEST	0	0	0	0	1	1	no
XLOC_000589	XLOC_000589	UTP11L	1:36412921-39788861	Zika	Control	OK	15.6319	13.3693	-0.225566	-0.120656	0.83785	0.930393	no
XLOC_000590	XLOC_000590	RP5-884C9.2	1:36412921-39788861	Zika	Control	OK	1.07062	3.60277	1.75066	0.260286	0.3219	0.584682	no
XLOC_000591	XLOC_000591	MIR3659	1:36412921-39788861	Zika	Control	NOTEST	0	0	0	0	1	1	no
XLOC_000592	XLOC_000592	RNU6-753P	1:36412921-39788861	Zika	Control	NOTEST	0	0	0	0	1	1	no
XLOC_000593	XLOC_000593	RP11-329N22.1	1:36412921-39788861	Zika	Control	NOTEST	0	0	0	0	1	1	no
XLOC_000594	XLOC_000594	RP11-334L9.1	1:36412921-39788861	Zika	Control	NOTEST	0	0	0	0	1	1	no
XLOC_000595	XLOC_000595	RP5-864K19.4	1:36412921-39788861	Zika	Control	NOTEST	0.278085	1.1261	2.01774	0	1	1	no
XLOC_000596	XLOC_000596	RNU6-605P	1:36412921-39788861	Zika	Control	NOTEST	0	0	0	0	1	1	no
XLOC_000597	XLOC_000597	AKIRIN1	1:36412921-39788861	Zika	Control	OK	105.607	57.9695	-0.865344	-1.23698	0.06165	0.211019	no
XLOC_000598	XLOC_000598	NDUFS5	1:36412921-39788861	Zika	Control	OK	208.932	244.057	0.224185	0.239038	0.7242	0.878236	no
XLOC_000600	XLOC_000600	MACF1	1:36412921-39788861	Zika	Control	OK	86.5896	97.9017	0.177139	0.229085	0.58605	0.801339	no
XLOC_000601	XLOC_000601	RP11-416A14.1	1:36412921-39788861	Zika	Control	NOTEST	0.430843	1.21038	1.49023	0	1	1	no
XLOC_000602	XLOC_000602	BMP8A	1:36412921-39788861	Zika	Control	NOTEST	0.507752	0.460075	-0.142254	0	1	1	no
XLOC_000603	XLOC_000603	OXCT2P1	1:36412921-39788861	Zika	Control	NOTEST	0	0	0	0	1	1	no
XLOC_000604	XLOC_000604	RP11-69E11.8	1:36412921-39788861	Zika	Control	NOTEST	0.76325	0	#NAME?	0	1	1	no
XLOC_000605	XLOC_000605	RP1-144F13.3	1:36412921-39788861	Zika	Control	NOTEST	0	0	0	0	1	1	no
XLOC_000606	XLOC_000606	PPIE	1:36412921-39788861	Zika	Control	OK	34.2983	28.0018	-0.292618	-0.199654	0.79025	0.908017	no
XLOC_000607	XLOC_000607	RP1-144F13.4	1:36412921-39788861	Zika	Control	NOTEST	0	0	0	0	1	1	no
XLOC_000608	XLOC_000608	RP1-118J21.25	1:39788975-39790171	Zika	Control	NOTEST	0	0	0	0	1	1	no
XLOC_000609	XLOC_000609	RP1-118J21.5	1:39895297-39902013	Zika	Control	NOTEST	1.1298	1.70344	0.592382	0	1	1	no
XLOC_000610	XLOC_000610	MFSD2A	1:39955111-39969968	Zika	Control	OK	4.8521	7.95868	0.713919	1.70839	0.00675	0.0448719	yes
XLOC_000611	XLOC_000611	RP3-342P20.2	1:39955111-39969968	Zika	Control	NOTEST	0.150827	0.572739	1.92498	0	1	1	no
XLOC_000612	XLOC_000612	CAP1	1:40040232-40097703	Zika	Control	OK	74.5303	86.0445	0.207256	0.752057	0.2559	0.515557	no
XLOC_000613	XLOC_000613	RP11-115D7.3	1:40132763-40133448	Zika	Control	NOTEST	0	0	0	0	1	1	no
XLOC_000614	XLOC_000614	RLF	1:40161372-40240921	Zika	Control	OK	14.5094	8.54194	-0.764354	-3.39263	5e-05	0.000872407	yes
XLOC_000615	XLOC_000615	RNU6-1237P	1:40161372-40240921	Zika	Control	NOTEST	0	0	0	0	1	1	no
XLOC_000616	XLOC_000616	TMCO2	1:40245946-40251691	Zika	Control	NOTEST	0	0.204081	inf	0	1	1	no
XLOC_000617	XLOC_000617	ZMPSTE24	1:40258106-40294184	Zika	Control	OK	25.7666	22.7605	-0.178971	-0.646735	0.3477	0.612113	no
XLOC_000618	XLOC_000618	SMAP2	1:40344849-40423326	Zika	Control	OK	19.3496	14.2581	-0.440516	-1.5845	0.0163	0.0845077	no
XLOC_000619	XLOC_000619	RP1-228H13.2	1:40344849-40423326	Zika	Control	NOTEST	0	0	0	0	1	1	no
XLOC_000620	XLOC_000620	ZFP69B	1:40450010-40468331	Zika	Control	OK	4.3853	5.52578	0.333501	1.06842	0.124	0.333872	no
XLOC_000621	XLOC_000621	RP11-656D10.7	1:40473054-40474059	Zika	Control	OK	2.83416	1.15348	-1.29693	-1.47089	0.106	0.302524	no
XLOC_000622	XLOC_000622	ZFP69	1:40477214-40508661	Zika	Control	OK	2.12319	2.29084	0.109648	0.169699	0.7802	0.903984	no
XLOC_000623	XLOC_000623	EXO5	1:40508740-40517595	Zika	Control	OK	1.22533	2.00822	0.712743	0.605808	0.113	0.314748	no
XLOC_000624	XLOC_000624	ZNF684	1:40531547-40548169	Zika	Control	OK	2.60101	2.90765	0.160781	0.234998	0.68075	0.854342	no
XLOC_000625	XLOC_000625	RP1-63P18.2	1:40563533-40563659	Zika	Control	NOTEST	0	0	0	0	1	1	no
XLOC_000626	XLOC_000626	NFYC	1:40669088-40771603	Zika	Control	OK	37.9645	37.4793	-0.0185572	-0.0640092	0.92015	0.965989	no
XLOC_000627	XLOC_000627	MIR30E	1:40669088-40771603	Zika	Control	NOTEST	0	0	0	0	1	1	no
XLOC_000628	XLOC_000628	MIR30C1	1:40669088-40771603	Zika	Control	NOTEST	0	0	0	0	1	1	no
XLOC_000629	XLOC_000629	KCNQ4	1:40784011-40840452	Zika	Control	NOTEST	0.51987	0.618085	0.249654	0	1	1	no
XLOC_000630	XLOC_000630	RN7SL326P	1:40784011-40840452	Zika	Control	NOTEST	0	0.717017	inf	0	1	1	no
XLOC_000631	XLOC_000631	RP5-1066H13.4	1:40863913-40876670	Zika	Control	NOTEST	0	0	0	0	1	1	no
XLOC_000632	XLOC_000632	AL391730.1	1:40938103-40939767	Zika	Control	NOTEST	0	0	0	0	1	1	no
XLOC_000633	XLOC_000633	CTPS1	1:40979334-41012565	Zika	Control	OK	26.8042	43.451	0.696932	1.96207	0.0043	0.0318177	yes
XLOC_000634	XLOC_000634	SLFNL1-AS1	1:41014589-41242154	Zika	Control	NOTEST	0.229552	0.366548	0.675184	0	1	1	no
XLOC_000635	XLOC_000635	RPL23AP17	1:41014589-41242154	Zika	Control	NOTEST	0.30509	0	#NAME?	0	1	1	no
XLOC_000636	XLOC_000636	RP11-399E6.1	1:41242372-41284861	Zika	Control	NOTEST	0	0	0	0	1	1	no
XLOC_000637	XLOC_000637	AC093151.2	1:41332110-41332244	Zika	Control	NOTEST	0	0	0	0	1	1	no
XLOC_000638	XLOC_000638	FOXO6	1:41361921-41383590	Zika	Control	OK	1.99894	1.45087	-0.462319	-0.960783	0.1682	0.403594	no
XLOC_000640	XLOC_000640	RP11-486B10.3	1:41506364-42035925	Zika	Control	NOTEST	0	0	0	0	1	1	no
XLOC_000641	XLOC_000641	RP11-486B10.4	1:41506364-42035925	Zika	Control	NOTEST	0	0.141129	inf	0	1	1	no
XLOC_000642	XLOC_000642	AL451006.1	1:41506364-42035925	Zika	Control	NOTEST	0	0	0	0	1	1	no
XLOC_000644	XLOC_000644	HNRNPFP1	1:42040596-42041729	Zika	Control	NOTEST	0	0	0	0	1	1	no
XLOC_000645	XLOC_000645	RP11-319C21.1	1:42140634-42141391	Zika	Control	NOTEST	0	0	0	0	1	1	no
XLOC_000646	XLOC_000646	GUCA2B	1:42153420-42155824	Zika	Control	NOTEST	0	0	0	0	1	1	no
XLOC_000647	XLOC_000647	RIMKLA	1:42176538-47996895	Zika	Control	NOTEST	1.63986	1.18879	-0.464079	0	1	1	no
XLOC_000648	XLOC_000648	CCDC30,PPCS	1:42176538-47996895	Zika	Control	OK	23.1573	21.9487	-0.0773326	-0.0220054	0.90795	0.95989	no
XLOC_000649	XLOC_000649	RP11-163G10.2	1:42176538-47996895	Zika	Control	NOTEST	0	0	0	0	1	1	no
XLOC_000650	XLOC_000650	RNU6-536P	1:42176538-47996895	Zika	Control	NOTEST	0	0	0	0	1	1	no
XLOC_000651	XLOC_000651	RP11-163G10.4	1:42176538-47996895	Zika	Control	NOTEST	0	0	0	0	1	1	no
XLOC_000652	XLOC_000652	PPIH	1:42176538-47996895	Zika	Control	OK	21.3536	21.0186	-0.0228106	-0.00510752	0.989	0.994487	no
XLOC_000653	XLOC_000653	RP5-994D16.3	1:42176538-47996895	Zika	Control	NOTEST	0.668659	1.5013	1.16687	0	1	1	no
XLOC_000654	XLOC_000654	YBX1	1:42176538-47996895	Zika	Control	OK	414.316	481.036	0.215416	0.384552	0.57975	0.797655	no
XLOC_000655	XLOC_000655	C1orf50	1:42176538-47996895	Zika	Control	OK	18.2629	11.9549	-0.611318	-0.143522	0.68485	0.856023	no
XLOC_000656	XLOC_000656	ERMAP	1:42176538-47996895	Zika	Control	OK	0.921525	3.15375	1.77497	0.270725	0.11975	0.326786	no
XLOC_000657	XLOC_000657	ZNF691	1:42176538-47996895	Zika	Control	OK	2.82344	4.21837	0.579233	0.104757	0.5908	0.804081	no
XLOC_000658	XLOC_000658	ATP6V1E1P1	1:42176538-47996895	Zika	Control	NOTEST	0.306514	0.160719	-0.931415	0	1	1	no
XLOC_000659	XLOC_000659	SLC2A1-AS1	1:42176538-47996895	Zika	Control	OK	1.5357	3.45793	1.17101	0.12949	0.42955	0.686202	no
XLOC_000660	XLOC_000660	RNU6-880P	1:42176538-47996895	Zika	Control	NOTEST	0.257837	0.35024	0.441885	0	1	1	no
XLOC_000661	XLOC_000661	RP3-393B19.1	1:42176538-47996895	Zika	Control	NOTEST	0	0	0	0	1	1	no
XLOC_000662	XLOC_000662	FAM183A	1:42176538-47996895	Zika	Control	NOTEST	0.985046	1.23817	0.329948	0	1	1	no
XLOC_000663	XLOC_000663	CFAP57	1:42176538-47996895	Zika	Control	NOTEST	0.303571	1.37123	2.17536	0	1	1	no
XLOC_000664	XLOC_000664	RNA5SP46	1:42176538-47996895	Zika	Control	NOTEST	0	0	0	0	1	1	no
XLOC_000665	XLOC_000665	TMEM125	1:42176538-47996895	Zika	Control	NOTEST	0	0	0	0	1	1	no
XLOC_000666	XLOC_000666	TIE1	1:42176538-47996895	Zika	Control	NOTEST	1.38516	1.01345	-0.450778	0	1	1	no
XLOC_000667	XLOC_000667	MPL	1:42176538-47996895	Zika	Control	NOTEST	0	0	0	0	1	1	no
XLOC_000668	XLOC_000668	CDC20	1:42176538-47996895	Zika	Control	OK	28.1289	59.5322	1.08162	0.571853	0.5013	0.743584	no
XLOC_000669	XLOC_000669	RP1-92O14.6	1:42176538-47996895	Zika	Control	NOTEST	1.48139	0.457523	-1.69503	0	1	1	no
XLOC_000670	XLOC_000670	SZT2	1:42176538-47996895	Zika	Control	OK	5.67075	5.67985	0.00231406	0.000761983	0.9977	0.998477	no
XLOC_000671	XLOC_000671	MIR6735	1:42176538-47996895	Zika	Control	NOTEST	0	0	0	0	1	1	no
XLOC_000672	XLOC_000672	HYI-AS1	1:42176538-47996895	Zika	Control	NOTEST	0.223919	0	#NAME?	0	1	1	no
XLOC_000673	XLOC_000673	PTPRF	1:42176538-47996895	Zika	Control	OK	81.6277	93.5748	0.197062	0.327465	0.623	0.823951	no
XLOC_000674	XLOC_000674	KDM4A	1:42176538-47996895	Zika	Control	OK	27.5172	17.5739	-0.646902	-0.278927	0.53755	0.769336	no
XLOC_000675	XLOC_000675	ST3GAL3	1:42176538-47996895	Zika	Control	OK	22.7066	23.4938	0.0491708	0.0122609	0.9521	0.980506	no
XLOC_000676	XLOC_000676	RP11-184I16.3	1:42176538-47996895	Zika	Control	NOTEST	0	0	0	0	1	1	no
XLOC_000677	XLOC_000677	ARTN	1:42176538-47996895	Zika	Control	NOTEST	0.576406	0.873201	0.599228	0	1	1	no
XLOC_000678	XLOC_000678	IPO13	1:42176538-47996895	Zika	Control	OK	21.2819	15.5048	-0.456913	-0.118509	0.6592	0.843043	no
XLOC_000679	XLOC_000679	DPH2	1:42176538-47996895	Zika	Control	OK	6.601	9.64833	0.547594	0.114733	0.58975	0.803581	no
XLOC_000680	XLOC_000680	ATP6V0B	1:42176538-47996895	Zika	Control	OK	100.577	77.9575	-0.367542	-0.211562	0.7401	0.88546	no
XLOC_000681	XLOC_000681	B4GALT2	1:42176538-47996895	Zika	Control	OK	33.6679	41.3621	0.296934	0.170407	0.8463	0.93376	no
XLOC_000682	XLOC_000682	CCDC24	1:42176538-47996895	Zika	Control	OK	2.97442	3.45047	0.214183	0.02734	0.81515	0.920145	no
XLOC_000683	XLOC_000683	RP5-1198O20.4	1:42176538-47996895	Zika	Control	NOTEST	1.152	1.38209	0.262719	0	1	1	no
XLOC_000684	XLOC_000684	KLF17	1:42176538-47996895	Zika	Control	NOTEST	0	0.0261084	inf	0	1	1	no
XLOC_000685	XLOC_000685	DMAP1	1:42176538-47996895	Zika	Control	OK	27.6551	21.4474	-0.366745	-0.136189	0.74075	0.88546	no
XLOC_000686	XLOC_000686	RNU6-369P	1:42176538-47996895	Zika	Control	NOTEST	0	0	0	0	1	1	no
XLOC_000687	XLOC_000687	RNF220	1:42176538-47996895	Zika	Control	OK	32.3294	35.5114	0.135433	0.0710246	0.87885	0.948543	no
XLOC_000688	XLOC_000688	MIR5584	1:42176538-47996895	Zika	Control	NOTEST	0	0	0	0	1	1	no
XLOC_000689	XLOC_000689	C1orf228	1:42176538-47996895	Zika	Control	OK	2.77785	7.45253	1.42376	0.15928	0.09785	0.286912	no
XLOC_000690	XLOC_000690	KIF2C	1:42176538-47996895	Zika	Control	OK	13.1434	23.5353	0.840488	0.346155	0.53015	0.762911	no
XLOC_000691	XLOC_000691	RPS8	1:42176538-47996895	Zika	Control	OK	902.944	917.1	0.0224417	0.0404616	0.9538	0.980938	no
XLOC_000692	XLOC_000692	SNORD46	1:42176538-47996895	Zika	Control	NOTEST	659.337	0	#NAME?	0	1	1	no
XLOC_000693	XLOC_000693	PLK3	1:42176538-47996895	Zika	Control	OK	52.7155	42.631	-0.306323	-0.159225	0.72495	0.878556	no
XLOC_000694	XLOC_000694	BTBD19	1:42176538-47996895	Zika	Control	OK	4.16084	7.41122	0.832838	0.172494	0.30715	0.57067	no
XLOC_000699	XLOC_000699	RNA5SP47	1:42176538-47996895	Zika	Control	NOTEST	0	0	0	0	1	1	no
XLOC_000700	XLOC_000700	CCNB1IP1P1	1:42176538-47996895	Zika	Control	NOTEST	0	0.137399	inf	0	1	1	no
XLOC_000701	XLOC_000701	UROD	1:42176538-47996895	Zika	Control	OK	23.4604	24.911	0.0865545	0.0287095	0.9527	0.980663	no
XLOC_000704	XLOC_000704	LINC01144	1:42176538-47996895	Zika	Control	NOTEST	0.316499	0.609554	0.945553	0	1	1	no
XLOC_000705	XLOC_000705	HPDL	1:42176538-47996895	Zika	Control	NOTEST	0.299176	1.44799	2.27498	0	1	1	no
XLOC_000706	XLOC_000706	TOE1	1:42176538-47996895	Zika	Control	OK	4.25978	5.89751	0.469328	0.0864028	0.66485	0.845982	no
XLOC_000707	XLOC_000707	RP11-291L19.1	1:42176538-47996895	Zika	Control	NOTEST	0	0	0	0	1	1	no
XLOC_000708	XLOC_000708	MMACHC	1:42176538-47996895	Zika	Control	OK	1.92995	2.36304	0.292074	0.0313047	0.8134	0.919391	no
XLOC_000709	XLOC_000709	HMGB1P48	1:42176538-47996895	Zika	Control	NOTEST	0	0	0	0	1	1	no
XLOC_000710	XLOC_000710	AKR1A1	1:42176538-47996895	Zika	Control	OK	48.4148	58.8089	0.280588	0.130419	0.77225	0.900364	no
XLOC_000711	XLOC_000711	NASP	1:42176538-47996895	Zika	Control	OK	94.1975	161.788	0.780344	0.635948	0.1916	0.437081	no
XLOC_000712	XLOC_000712	TMEM69	1:42176538-47996895	Zika	Control	OK	10.8969	16.3499	0.585366	0.12125	0.64895	0.838892	no
XLOC_000713	XLOC_000713	RP11-630I5.1	1:42176538-47996895	Zika	Control	NOTEST	0	0	0	0	1	1	no
XLOC_000714	XLOC_000714	MAST2	1:42176538-47996895	Zika	Control	OK	27.2878	21.443	-0.347745	-0.14936	0.6771	0.852207	no
XLOC_000715	XLOC_000715	RP4-533D7.4	1:42176538-47996895	Zika	Control	NOTEST	0.728145	0.671398	-0.117058	0	1	1	no
XLOC_000716	XLOC_000716	RP4-533D7.3	1:42176538-47996895	Zika	Control	NOTEST	0	0	0	0	1	1	no
XLOC_000717	XLOC_000717	RP4-533D7.5	1:42176538-47996895	Zika	Control	NOTEST	0.460522	0	#NAME?	0	1	1	no
XLOC_000718	XLOC_000718	TSPAN1	1:42176538-47996895	Zika	Control	NOTEST	0.185615	0.290928	0.648347	0	1	1	no
XLOC_000719	XLOC_000719	LURAP1	1:42176538-47996895	Zika	Control	NOTEST	0.0546721	0.255593	2.22497	0	1	1	no
XLOC_000720	XLOC_000720	RAD54L	1:42176538-47996895	Zika	Control	OK	3.11181	6.6537	1.0964	0.160339	0.3581	0.621519	no
XLOC_000721	XLOC_000721	UQCRH	1:42176538-47996895	Zika	Control	OK	122.767	140.651	0.196195	0.10621	0.8396	0.931203	no
XLOC_000722	XLOC_000722	NSUN4	1:42176538-47996895	Zika	Control	OK	5.98614	5.17861	-0.209061	-0.0601283	0.83095	0.927265	no
XLOC_000723	XLOC_000723	RP4-603I14.3	1:42176538-47996895	Zika	Control	NOTEST	0	0	0	0	1	1	no
XLOC_000724	XLOC_000724	FAAH	1:42176538-47996895	Zika	Control	OK	3.7123	2.28561	-0.699732	-0.0833941	0.52275	0.758368	no
XLOC_000725	XLOC_000725	FAAHP1	1:42176538-47996895	Zika	Control	NOTEST	0	0	0	0	1	1	no
XLOC_000726	XLOC_000726	DMBX1	1:42176538-47996895	Zika	Control	NOTEST	0.245353	0.207757	-0.239964	0	1	1	no
XLOC_000727	XLOC_000727	MKNK1-AS1	1:42176538-47996895	Zika	Control	NOTEST	0.171637	0.131138	-0.388275	0	1	1	no
XLOC_000728	XLOC_000728	TEX38	1:42176538-47996895	Zika	Control	NOTEST	0.169479	0	#NAME?	0	1	1	no
XLOC_000729	XLOC_000729	EFCAB14-AS1	1:42176538-47996895	Zika	Control	NOTEST	0	0	0	0	1	1	no
XLOC_000730	XLOC_000730	RP11-8J9.5	1:42176538-47996895	Zika	Control	NOTEST	0	0	0	0	1	1	no
XLOC_000731	XLOC_000731	CYP4B1	1:42176538-47996895	Zika	Control	NOTEST	0	0	0	0	1	1	no
XLOC_000732	XLOC_000732	RP11-346M5.1	1:42176538-47996895	Zika	Control	NOTEST	0	0	0	0	1	1	no
XLOC_000733	XLOC_000733	CYP4X1	1:42176538-47996895	Zika	Control	NOTEST	0	0.0421364	inf	0	1	1	no
XLOC_000734	XLOC_000734	CYP4Z1	1:42176538-47996895	Zika	Control	NOTEST	0	0	0	0	1	1	no
XLOC_000735	XLOC_000735	CYP4A22	1:42176538-47996895	Zika	Control	NOTEST	0	0	0	0	1	1	no
XLOC_000736	XLOC_000736	LINC00853	1:42176538-47996895	Zika	Control	NOTEST	0.140467	0	#NAME?	0	1	1	no
XLOC_000737	XLOC_000737	RP1-18D14.7	1:42176538-47996895	Zika	Control	NOTEST	0	0	0	0	1	1	no
XLOC_000738	XLOC_000738	CMPK1	1:42176538-47996895	Zika	Control	OK	41.9124	35.38	-0.244441	-0.131713	0.8449	0.933162	no
XLOC_000739	XLOC_000739	FOXE3	1:42176538-47996895	Zika	Control	NOTEST	0.160562	0.399641	1.31557	0	1	1	no
XLOC_000740	XLOC_000740	FOXD2	1:42176538-47996895	Zika	Control	NOTEST	0.0197106	0.0609423	1.62847	0	1	1	no
XLOC_000741	XLOC_000741	AL356458.1	1:42176538-47996895	Zika	Control	NOTEST	0	0	0	0	1	1	no
XLOC_000742	XLOC_000742	ATP6V0E1P4	1:42176538-47996895	Zika	Control	NOTEST	0	0	0	0	1	1	no
XLOC_000743	XLOC_000743	RP11-543D5.1	1:42176538-47996895	Zika	Control	NOTEST	0	0	0	0	1	1	no
XLOC_000744	XLOC_000744	RP11-330M19.1	1:42176538-47996895	Zika	Control	NOTEST	0	0.0526407	inf	0	1	1	no
XLOC_000745	XLOC_000745	RP4-683M8.2	1:48050658-48091736	Zika	Control	NOTEST	0	0	0	0	1	1	no
XLOC_000746	XLOC_000746	CYP46A4P	1:48050658-48091736	Zika	Control	NOTEST	0	0	0	0	1	1	no
XLOC_000747	XLOC_000747	AL356289.1	1:48096091-48206857	Zika	Control	NOTEST	0.0399926	0.0396789	-0.0113605	0	1	1	no
XLOC_000748	XLOC_000748	RP5-1024N4.2	1:48096091-48206857	Zika	Control	NOTEST	0	0	0	0	1	1	no
XLOC_000749	XLOC_000749	-	1:48532854-50425380	Zika	Control	NOTEST	0.350481	0.244936	-0.516933	0	1	1	no
XLOC_000759	XLOC_000759	RNU6-723P	1:48295371-48472208	Zika	Control	NOTEST	0	0	0	0	1	1	no
XLOC_000767	XLOC_000767	RP11-329A14.1	1:48295371-48472208	Zika	Control	NOTEST	0.170877	0.0756516	-1.17552	0	1	1	no
XLOC_000768	XLOC_000768	RNU4-61P	1:48295371-48472208	Zika	Control	NOTEST	0	0	0	0	1	1	no
XLOC_000769	XLOC_000769	RP11-141A19.1	1:48532854-50425380	Zika	Control	NOTEST	0	0	0	0	1	1	no
XLOC_000770	XLOC_000770	RP11-141A19.2	1:48532854-50425380	Zika	Control	NOTEST	0	0	0	0	1	1	no
XLOC_000771	XLOC_000771	ZNF859P	1:48532854-50425380	Zika	Control	NOTEST	0.0395952	0	#NAME?	0	1	1	no
XLOC_000772	XLOC_000772	AL645730.1	1:48532854-50425380	Zika	Control	NOTEST	0	0	0	0	1	1	no
XLOC_000773	XLOC_000773	RP11-93G23.2	1:48532854-50425380	Zika	Control	NOTEST	0	0	0	0	1	1	no
XLOC_000775	XLOC_000775	ELAVL4	1:48532854-50425380	Zika	Control	OK	72.3024	76.1005	0.0738634	0.280069	0.67895	0.853725	no
XLOC_000776	XLOC_000776	RP11-492I2.1	1:48532854-50425380	Zika	Control	NOTEST	0	0.705919	inf	0	1	1	no
XLOC_000777	XLOC_000777	RP11-183G22.1	1:48532854-50425380	Zika	Control	NOTEST	0.112217	0	#NAME?	0	1	1	no
XLOC_000779	XLOC_000779	RP5-850O15.3	1:50437027-50960263	Zika	Control	NOTEST	0	0.280656	inf	0	1	1	no
XLOC_000780	XLOC_000780	RNU6-1026P	1:50437027-50960263	Zika	Control	NOTEST	0	0	0	0	1	1	no
XLOC_000781	XLOC_000781	PHBP12	1:50437027-50960263	Zika	Control	NOTEST	0	0	0	0	1	1	no
XLOC_000782	XLOC_000782	MRPS6P2	1:50437027-50960263	Zika	Control	NOTEST	0	0	0	0	1	1	no
XLOC_000783	XLOC_000783	CDKN2C	1:50960744-50974633	Zika	Control	OK	1.40744	3.99999	1.50693	3.70606	5e-05	0.000872407	yes
XLOC_000784	XLOC_000784	MIR4421	1:51059836-51059905	Zika	Control	NOTEST	0	0	0	0	1	1	no
XLOC_000785	XLOC_000785	MIR6500	1:51060017-51060103	Zika	Control	NOTEST	0	0	0	0	1	1	no
XLOC_000786	XLOC_000786	C1orf185	1:51102233-51148086	Zika	Control	NOTEST	0	0	0	0	1	1	no
XLOC_000787	XLOC_000787	Y_RNA	1:51102233-51148086	Zika	Control	NOTEST	0	0	0	0	1	1	no
XLOC_000788	XLOC_000788	AL162430.1	1:51188462-51188551	Zika	Control	NOTEST	0	0	0	0	1	1	no
XLOC_000789	XLOC_000789	RNF11	1:51236270-51273595	Zika	Control	OK	76.7061	55.9594	-0.45496	-2.0947	0.0029	0.0236501	yes
XLOC_000790	XLOC_000790	TTC39A-AS1	1:51287257-51345116	Zika	Control	NOTEST	0	0	0	0	1	1	no
XLOC_000791	XLOC_000791	RP11-275F13.3	1:51354262-51561629	Zika	Control	NOTEST	0.0976868	0.0865107	-0.175286	0	1	1	no
XLOC_000792	XLOC_000792	RNU6-877P	1:51354262-51561629	Zika	Control	NOTEST	0	0	0	0	1	1	no
XLOC_000793	XLOC_000793	RP11-253A20.1	1:51354262-51561629	Zika	Control	NOTEST	0	0.217932	inf	0	1	1	no
XLOC_000794	XLOC_000794	RP11-191G24.1	1:51354262-51561629	Zika	Control	NOTEST	0	0.910312	inf	0	1	1	no
XLOC_000795	XLOC_000795	OSBPL9	1:51561865-51878937	Zika	Control	OK	53.0362	49.8859	-0.0883465	-0.20003	0.72355	0.878064	no
XLOC_000796	XLOC_000796	SLC25A6P3	1:51561865-51878937	Zika	Control	NOTEST	0	0	0	0	1	1	no
XLOC_000797	XLOC_000797	RP4-657D16.6	1:51561865-51878937	Zika	Control	NOTEST	0.818096	0	#NAME?	0	1	1	no
XLOC_000798	XLOC_000798	TSEN15P2	1:51561865-51878937	Zika	Control	NOTEST	0	0	0	0	1	1	no
XLOC_000799	XLOC_000799	RNA5SP48	1:51907955-51990764	Zika	Control	NOTEST	0	0	0	0	1	1	no
XLOC_000800	XLOC_000800	RP11-91A18.1	1:51907955-51990764	Zika	Control	NOTEST	0.493301	0	#NAME?	0	1	1	no
XLOC_000801	XLOC_000801	RN7SL290P	1:51995739-51996039	Zika	Control	NOTEST	0	0	0	0	1	1	no
XLOC_000802	XLOC_000802	RP11-91A18.4	1:52020130-52090716	Zika	Control	OK	2.07826	1.67474	-0.311445	-0.123305	0.81075	0.917881	no
XLOC_000803	XLOC_000803	TXNDC12-AS1	1:52020130-52090716	Zika	Control	NOTEST	0.500311	0	#NAME?	0	1	1	no
XLOC_000804	XLOC_000804	BTF3L4	1:52020130-52090716	Zika	Control	OK	79.9045	76.1457	-0.0695144	-0.234235	0.7344	0.883117	no
XLOC_000805	XLOC_000805	ZFYVE9	1:52141935-52366193	Zika	Control	OK	8.76696	7.00226	-0.324256	-0.928852	0.1618	0.393976	no
XLOC_000806	XLOC_000806	RN7SL788P	1:52141935-52366193	Zika	Control	NOTEST	0	0	0	0	1	1	no
XLOC_000807	XLOC_000807	PDCL3P6	1:52141935-52366193	Zika	Control	NOTEST	0	0	0	0	1	1	no
XLOC_000808	XLOC_000808	ANAPC10P1	1:52141935-52366193	Zika	Control	NOTEST	0	0	0	0	1	1	no
XLOC_000809	XLOC_000809	RP11-155O18.6	1:52141935-52366193	Zika	Control	OK	2.68347	0.644386	-2.0581	-0.642932	0.4876	0.732488	no
XLOC_000810	XLOC_000810	PLA2G12AP1	1:52368676-52369244	Zika	Control	NOTEST	0.243362	0	#NAME?	0	1	1	no
XLOC_000811	XLOC_000811	PRPF38A	1:52404563-53328070	Zika	Control	OK	15.9125	19.8379	0.318095	0.329881	0.60395	0.812452	no
XLOC_000812	XLOC_000812	RP11-25O10.2	1:52404563-53328070	Zika	Control	NOTEST	0	0.809591	inf	0	1	1	no
XLOC_000813	XLOC_000813	EEF1GP7	1:52404563-53328070	Zika	Control	NOTEST	0.168888	0.170492	0.0136429	0	1	1	no
XLOC_000814	XLOC_000814	GPX7	1:52404563-53328070	Zika	Control	OK	1.00938	1.90388	0.915478	0.210754	0.6727	0.849167	no
XLOC_000815	XLOC_000815	FAM159A	1:52404563-53328070	Zika	Control	NOTEST	0.603582	0.916018	0.601827	0	1	1	no
XLOC_000816	XLOC_000816	NDUFS5P3	1:52404563-53328070	Zika	Control	NOTEST	0	0	0	0	1	1	no
XLOC_000817	XLOC_000817	RN7SL62P	1:52404563-53328070	Zika	Control	NOTEST	0	0	0	0	1	1	no
XLOC_000818	XLOC_000818	ZYG11B	1:52404563-53328070	Zika	Control	OK	15.2461	10.4873	-0.5398	-0.913149	0.17645	0.415497	no
XLOC_000819	XLOC_000819	RNU2-30P	1:52404563-53328070	Zika	Control	NOTEST	0	0	0	0	1	1	no
XLOC_000820	XLOC_000820	ZYG11A	1:52404563-53328070	Zika	Control	NOTEST	0.0535689	0.190391	1.8295	0	1	1	no
XLOC_000821	XLOC_000821	RP4-631H13.6	1:52404563-53328070	Zika	Control	NOTEST	0	0	0	0	1	1	no
XLOC_000822	XLOC_000822	SCP2	1:52404563-53328070	Zika	Control	OK	39.4628	54.568	0.46756	0.532412	0.4673	0.715142	no
XLOC_000823	XLOC_000823	MIR1273F	1:52404563-53328070	Zika	Control	NOTEST	0	0	0	0	1	1	no
XLOC_000824	XLOC_000824	MIR5095	1:52404563-53328070	Zika	Control	NOTEST	0	0	0	0	1	1	no
XLOC_000825	XLOC_000825	MIR1273G	1:52404563-53328070	Zika	Control	NOTEST	0	0	0	0	1	1	no
XLOC_000826	XLOC_000826	PODN	1:52404563-53328070	Zika	Control	NOTEST	0.0574118	0.176023	1.61635	0	1	1	no
XLOC_000827	XLOC_000827	RP11-334A14.8	1:52404563-53328070	Zika	Control	NOTEST	0	0	0	0	1	1	no
XLOC_000828	XLOC_000828	RP5-1024G6.9	1:52404563-53328070	Zika	Control	NOTEST	0	0	0	0	1	1	no
XLOC_000829	XLOC_000829	CPT2	1:52404563-53328070	Zika	Control	OK	4.06581	4.88263	0.264118	0.168799	0.8037	0.914572	no
XLOC_000830	XLOC_000830	RP5-1024G6.7	1:52404563-53328070	Zika	Control	NOTEST	0.119148	0.0632943	-0.912609	0	1	1	no
XLOC_000831	XLOC_000831	RP5-1024G6.5	1:52404563-53328070	Zika	Control	NOTEST	0	0.399772	inf	0	1	1	no
XLOC_000832	XLOC_000832	RP4-784A16.1	1:52404563-53328070	Zika	Control	NOTEST	0.39029	0	#NAME?	0	1	1	no
XLOC_000833	XLOC_000833	RP4-784A16.2	1:52404563-53328070	Zika	Control	NOTEST	0.159379	0.152349	-0.0650837	0	1	1	no
XLOC_000834	XLOC_000834	RP4-784A16.4	1:52404563-53328070	Zika	Control	NOTEST	0	0.129359	inf	0	1	1	no
XLOC_000835	XLOC_000835	RP4-784A16.5	1:53328232-53336509	Zika	Control	NOTEST	0.226905	1.11656	2.2989	0	1	1	no
XLOC_000836	XLOC_000836	DMRTB1	1:53459398-53467488	Zika	Control	NOTEST	0	0.0457196	inf	0	1	1	no
XLOC_000837	XLOC_000837	RP4-654H19.2	1:53841546-53841832	Zika	Control	NOTEST	0	0	0	0	1	1	no
XLOC_000838	XLOC_000838	DIO1	1:53891238-53911086	Zika	Control	NOTEST	0	0	0	0	1	1	no
XLOC_000839	XLOC_000839	LRRC42	1:53946076-53968168	Zika	Control	OK	17.4813	16.0785	-0.120683	-0.437846	0.5242	0.758903	no
XLOC_000840	XLOC_000840	TCEANC2	1:54053586-54112519	Zika	Control	OK	2.12711	2.49564	0.230514	0.111823	0.71215	0.871421	no
XLOC_000841	XLOC_000841	RP4-758J24.4	1:54053586-54112519	Zika	Control	NOTEST	0	0	0	0	1	1	no
XLOC_000842	XLOC_000842	RP11-446E24.3	1:54133073-54413479	Zika	Control	NOTEST	0.0913474	0.0716574	-0.350248	0	1	1	no
XLOC_000843	XLOC_000843	MRPL37	1:54133073-54413479	Zika	Control	OK	31.7092	26.667	-0.249844	-0.380885	0.58125	0.798398	no
XLOC_000844	XLOC_000844	SSBP3-AS1	1:54133073-54413479	Zika	Control	OK	2.27565	2.31682	0.0258687	0.0133299	0.98575	0.993653	no
XLOC_000845	XLOC_000845	RP5-997D24.3	1:54133073-54413479	Zika	Control	NOTEST	0	0	0	0	1	1	no
XLOC_000846	XLOC_000846	RP4-705F19.1	1:54416255-54420860	Zika	Control	NOTEST	0	0	0	0	1	1	no
XLOC_000847	XLOC_000847	AC099796.1	1:54504667-54504770	Zika	Control	NOTEST	0	0	0	0	1	1	no
XLOC_000848	XLOC_000848	RP5-866L20.2	1:54524823-54524931	Zika	Control	NOTEST	0	0	0	0	1	1	no
XLOC_000849	XLOC_000849	HNRNPA1P63	1:54536795-54537758	Zika	Control	NOTEST	0	0	0	0	1	1	no
XLOC_000850	XLOC_000850	ACOT11	1:54542256-54639192	Zika	Control	NOTEST	0.175808	0.180117	0.0349333	0	1	1	no
XLOC_000851	XLOC_000851	MROH7,MROH7-TTC4,TTC4	1:54641753-54742657	Zika	Control	OK	10.3865	8.07027	-0.364018	-1.20227	0.0557	0.197543	no
XLOC_000852	XLOC_000852	RP11-67L3.2	1:54779711-54801267	Zika	Control	NOTEST	0	0	0	0	1	1	no
XLOC_000853	XLOC_000853	LEXM	1:54806062-54842252	Zika	Control	NOTEST	0.0980205	0	#NAME?	0	1	1	no
XLOC_000854	XLOC_000854	RP11-67L3.4,RP11-67L3.5	1:54849632-54888850	Zika	Control	OK	12.0001	12.2279	0.0271247	0.0148839	0.97965	0.991009	no
XLOC_000855	XLOC_000855	TMEM61	1:54980791-54992293	Zika	Control	NOTEST	0	0	0	0	1	1	no
XLOC_000856	XLOC_000856	BSND	1:54998932-55010883	Zika	Control	NOTEST	0	0	0	0	1	1	no
XLOC_000857	XLOC_000857	PCSK9	1:55039547-55064852	Zika	Control	OK	2.89641	1.90924	-0.601267	-1.73306	0.0154	0.0810608	no
XLOC_000858	XLOC_000858	RP11-101C11.1	1:55066358-58700092	Zika	Control	NOTEST	0	0	0	0	1	1	no
XLOC_000859	XLOC_000859	GYG1P3	1:55066358-58700092	Zika	Control	NOTEST	0	0	0	0	1	1	no
XLOC_000860	XLOC_000860	MIR4422	1:55066358-58700092	Zika	Control	NOTEST	0	0	0	0	1	1	no
XLOC_000861	XLOC_000861	GOT2P1	1:55066358-58700092	Zika	Control	NOTEST	0	0	0	0	1	1	no
XLOC_000862	XLOC_000862	RNU6-830P	1:55066358-58700092	Zika	Control	NOTEST	0	0	0	0	1	1	no
XLOC_000863	XLOC_000863	RP11-90C4.1	1:55066358-58700092	Zika	Control	NOTEST	0.0502448	0.119763	1.25313	0	1	1	no
XLOC_000864	XLOC_000864	RP11-90C4.3	1:55066358-58700092	Zika	Control	NOTEST	0	0	0	0	1	1	no
XLOC_000865	XLOC_000865	RP1-158P9.1	1:55066358-58700092	Zika	Control	NOTEST	0	0	0	0	1	1	no
XLOC_000866	XLOC_000866	RP4-710M16.2	1:55066358-58700092	Zika	Control	NOTEST	0	0	0	0	1	1	no
XLOC_000867	XLOC_000867	RPL21P23	1:55066358-58700092	Zika	Control	NOTEST	0	0	0	0	1	1	no
XLOC_000868	XLOC_000868	PRKAA2	1:55066358-58700092	Zika	Control	OK	11.6066	5.93831	-0.966823	-1.52076	0.0382	0.153158	no
XLOC_000869	XLOC_000869	C8A	1:55066358-58700092	Zika	Control	NOTEST	0	0	0	0	1	1	no
XLOC_000870	XLOC_000870	RP5-1103B4.3	1:55066358-58700092	Zika	Control	NOTEST	0	0	0	0	1	1	no
XLOC_000871	XLOC_000871	AL161740.1	1:55066358-58700092	Zika	Control	NOTEST	0	0	0	0	1	1	no
XLOC_000872	XLOC_000872	RP6-102O10.1	1:55066358-58700092	Zika	Control	NOTEST	0.187111	0	#NAME?	0	1	1	no
XLOC_000873	XLOC_000873	AL137855.1	1:55066358-58700092	Zika	Control	NOTEST	0	0	0	0	1	1	no
XLOC_000874	XLOC_000874	DAB1-AS1	1:55066358-58700092	Zika	Control	NOTEST	0.169714	0	#NAME?	0	1	1	no
XLOC_000875	XLOC_000875	RP11-393I23.4	1:55066358-58700092	Zika	Control	NOTEST	0	0.170875	inf	0	1	1	no
XLOC_000876	XLOC_000876	RP11-393I23.3	1:55066358-58700092	Zika	Control	NOTEST	0	0	0	0	1	1	no
XLOC_000877	XLOC_000877	LINC01135	1:58785159-58903747	Zika	Control	NOTEST	0	0.0892437	inf	0	1	1	no
XLOC_000878	XLOC_000878	LINC01358	1:58933642-59240555	Zika	Control	NOTEST	0	0.100091	inf	0	1	1	no
XLOC_000879	XLOC_000879	PHBP3	1:58933642-59240555	Zika	Control	NOTEST	0	0	0	0	1	1	no
XLOC_000880	XLOC_000880	FGGY	1:59296637-59810647	Zika	Control	OK	3.35697	3.76547	0.165671	0.169498	0.67365	0.849986	no
XLOC_000881	XLOC_000881	HOOK1	1:59814860-59876378	Zika	Control	OK	2.15235	1.09785	-0.971235	-0.48052	0.16365	0.396514	no
XLOC_000882	XLOC_000882	PGBD4P8	1:60097414-60097976	Zika	Control	NOTEST	0	0	0	0	1	1	no
XLOC_000883	XLOC_000883	RP11-575B7.3	1:60114874-60149679	Zika	Control	NOTEST	0	0	0	0	1	1	no
XLOC_000884	XLOC_000884	NFIA	1:60659365-61462793	Zika	Control	OK	4.6516	1.3157	-1.82189	-1.61782	0.0006	0.0068718	yes
XLOC_000885	XLOC_000885	AL355795.1	1:60659365-61462793	Zika	Control	NOTEST	0	0	0	0	1	1	no
XLOC_000886	XLOC_000886	RP4-802A10.1	1:60659365-61462793	Zika	Control	NOTEST	0	0	0	0	1	1	no
XLOC_000887	XLOC_000887	AC099791.1	1:61629030-61629121	Zika	Control	NOTEST	0	0	0	0	1	1	no
XLOC_000888	XLOC_000888	RP11-430G17.1	1:61654193-61654908	Zika	Control	NOTEST	0	0	0	0	1	1	no
XLOC_000889	XLOC_000889	INADL	1:61742476-62178675	Zika	Control	NOTEST	1.54418	1.36745	-0.175347	0	1	1	no
XLOC_000890	XLOC_000890	RNU6-414P	1:61742476-62178675	Zika	Control	NOTEST	0	0	0	0	1	1	no
XLOC_000891	XLOC_000891	RNU6-1177P	1:61742476-62178675	Zika	Control	NOTEST	0	0	0	0	1	1	no
XLOC_000892	XLOC_000892	LAMTOR5P1	1:61742476-62178675	Zika	Control	NOTEST	0	0	0	0	1	1	no
XLOC_000893	XLOC_000893	RN7SL180P	1:61742476-62178675	Zika	Control	NOTEST	0	0	0	0	1	1	no
XLOC_000894	XLOC_000894	MIR3116-2	1:61742476-62178675	Zika	Control	NOTEST	0	0	0	0	1	1	no
XLOC_000895	XLOC_000895	PIGPP2	1:62189130-62189953	Zika	Control	NOTEST	0	0	0	0	1	1	no
XLOC_000896	XLOC_000896	RPS15AP7	1:62190521-62190926	Zika	Control	NOTEST	0	0	0	0	1	1	no
XLOC_000897	XLOC_000897	L1TD1	1:62194830-62212328	Zika	Control	NOTEST	0.0681069	0.0583034	-0.224221	0	1	1	no
XLOC_000898	XLOC_000898	USP1	1:62436296-62451804	Zika	Control	OK	15.8684	21.2718	0.422786	1.85303	0.0089	0.0549034	no
XLOC_000899	XLOC_000899	RP11-293K19.1	1:62454725-62688381	Zika	Control	NOTEST	0.175728	0	#NAME?	0	1	1	no
XLOC_000900	XLOC_000900	ANGPTL3	1:62454725-62688381	Zika	Control	NOTEST	0	0.111742	inf	0	1	1	no
XLOC_000901	XLOC_000901	RP5-849H19.3	1:62454725-62688381	Zika	Control	NOTEST	0.220276	0.300734	0.449172	0	1	1	no
XLOC_000902	XLOC_000902	RP11-230B22.1	1:62688481-62710694	Zika	Control	NOTEST	0.209196	0.894642	2.09646	0	1	1	no
XLOC_000903	XLOC_000903	ATG4C	1:62784134-63439841	Zika	Control	OK	2.96379	1.91096	-0.633143	-0.56363	0.3207	0.583778	no
XLOC_000904	XLOC_000904	RP4-771M4.3	1:62784134-63439841	Zika	Control	NOTEST	0	0	0	0	1	1	no
XLOC_000905	XLOC_000905	RP4-771M4.2	1:62784134-63439841	Zika	Control	NOTEST	0	0	0	0	1	1	no
XLOC_000906	XLOC_000906	RP11-5P4.2	1:62784134-63439841	Zika	Control	NOTEST	0	0	0	0	1	1	no
XLOC_000907	XLOC_000907	RP11-335E6.2	1:62784134-63439841	Zika	Control	NOTEST	0	0	0	0	1	1	no
XLOC_000908	XLOC_000908	RP11-335E6.3	1:62784134-63439841	Zika	Control	NOTEST	0.144671	0	#NAME?	0	1	1	no
XLOC_000909	XLOC_000909	RPSAP65	1:62784134-63439841	Zika	Control	NOTEST	0	0	0	0	1	1	no
XLOC_000910	XLOC_000910	FOXD3	1:62784134-63439841	Zika	Control	NOTEST	0.0975086	0.157295	0.68987	0	1	1	no
XLOC_000911	XLOC_000911	Y_RNA	1:62784134-63439841	Zika	Control	NOTEST	0	0	0	0	1	1	no
XLOC_000912	XLOC_000912	ALG6	1:62784134-63439841	Zika	Control	OK	8.14328	12.5378	0.622605	1.50013	0.03115	0.132643	no
XLOC_000913	XLOC_000913	EFCAB7	1:63440769-63660245	Zika	Control	OK	9.74837	9.82683	0.0115647	0.0279405	0.9641	0.985365	no
XLOC_000914	XLOC_000914	PGM1	1:63440769-63660245	Zika	Control	OK	2.23126	2.74652	0.299749	0.365648	0.5093	0.74846	no
XLOC_000915	XLOC_000915	RN7SL130P	1:63440769-63660245	Zika	Control	NOTEST	0	0	0	0	1	1	no
XLOC_000916	XLOC_000916	ROR1	1:63774021-64181498	Zika	Control	OK	1.50477	2.70903	0.848229	1.63213	0.01435	0.0772898	no
XLOC_000917	XLOC_000917	UBE2U	1:64203626-64267368	Zika	Control	NOTEST	0	0	0	0	1	1	no
XLOC_000918	XLOC_000918	CACHD1	1:64470791-64693058	Zika	Control	OK	29.3051	44.2807	0.595528	2.8033	5e-05	0.000872407	yes
XLOC_000919	XLOC_000919	MIR4794	1:64470791-64693058	Zika	Control	NOTEST	0	0	0	0	1	1	no
XLOC_000920	XLOC_000920	RAVER2	1:64745094-64966504	Zika	Control	OK	9.30843	10.001	0.103534	0.272461	0.69215	0.859875	no
XLOC_000921	XLOC_000921	RP11-182I10.1	1:64745094-64966504	Zika	Control	NOTEST	0	0	0	0	1	1	no
XLOC_000922	XLOC_000922	RP11-182I10.2	1:64745094-64966504	Zika	Control	NOTEST	0	0	0	0	1	1	no
XLOC_000923	XLOC_000923	AK4	1:65147548-65232145	Zika	Control	NOTEST	1.381	1.40135	0.0211032	0	1	1	no
[truncated: 55,333 more rows]
